# Supplementary material for: (E,E)-4-{4-[3-(4-Chloro­anilino)-1-hydroxy­but-2-enyl­idene]-3-methyl-5-oxo-4,5-dihydro-1H-pyrazol-1-yl}­benzene­sulfonamide
Source: Acta Crystallogr Sect E Struct Rep Online. 2011 Jun 4;67(Pt 7):o1590. doi: 10.1107/S1600536811020617 (PMC3151870; doi:10.1107/S1600536811020617)
Supplement: Supplementary file 2 [file e-67-o1590-Isup2.hkl]

# 
# h,k,l, Fc-squared, Fo-squared, sigma(Fo-squared) and status flag 
# 
data_I
_shelx_title '  P21/c' 
_shelx_refln_list_code          4 
_shelx_F_calc_maximum      212.52 
_exptl_crystal_F_000       928.00 
_reflns_d_resolution_high  0.8391 
 
loop_ 
 _symmetry_equiv_pos_as_xyz 
 'x, y, z' 
 '-x, y+1/2, -z+1/2' 
 '-x, -y, -z' 
 'x, -y-1/2, z-1/2' 
 
_cell_length_a    14.7513 
_cell_length_b    17.5445 
_cell_length_c     7.6203 
_cell_angle_alpha  90.000 
_cell_angle_beta  101.496 
_cell_angle_gamma  90.000 
 
_shelx_F_squared_multiplier     1.000 
 
loop_ 
 _refln_index_h 
 _refln_index_k 
 _refln_index_l 
 _refln_F_squared_calc 
 _refln_F_squared_meas 
 _refln_F_squared_sigma 
 _refln_observed_status 
   1   0   0      111.39        9.07      4.60 o 
   2   0   0     2174.69     1936.80     29.51 o 
   3   0   0     2032.01     1866.01     34.06 o 
   4   0   0     2776.84     2372.08     43.97 o 
   5   0   0     6276.72     6492.30     86.79 o 
   6   0   0        9.02       25.46     22.11 o 
   7   0   0      590.38      554.88     31.55 o 
   8   0   0     7499.65     7685.52    111.58 o 
   9   0   0     2956.21     2745.63     63.70 o 
  10   0   0      229.78      337.87     33.92 o 
  11   0   0     7706.39     7660.72    124.99 o 
  12   0   0      305.06      279.51     37.91 o 
  13   0   0      504.66      531.09     53.51 o 
  14   0   0     4787.42     4556.37    166.26 o 
  15   0   0     1377.37     1244.53    105.86 o 
  16   0   0      268.13      167.39     70.69 o 
  17   0   0       23.82       43.45     79.07 o 
   1   1   0      346.66      258.17      7.73 o 
   2   1   0      520.61      649.74     13.54 o 
   3   1   0     1027.88     1341.63     22.33 o 
   4   1   0     8887.18     7937.20     68.45 o 
   5   1   0      118.71       57.24     14.78 o 
   6   1   0     1286.75     1414.23     28.15 o 
   7   1   0      880.92      850.93     24.74 o 
   8   1   0        7.14       -8.58     16.67 o 
   9   1   0      702.69      700.46     27.28 o 
  10   1   0      695.59      659.00     28.71 o 
  11   1   0     2042.92     2011.04     43.86 o 
  12   1   0      369.95      335.21     30.30 o 
  13   1   0      162.99      175.95     35.63 o 
  14   1   0      194.66      219.85     37.14 o 
  15   1   0       44.29      -18.86     43.83 o 
  16   1   0       17.73       48.77     43.00 o 
  17   1   0      102.25      268.31     53.34 o 
   0   2   0     6789.12     7632.71     95.35 o 
   1   2   0      961.09      786.35     12.21 o 
   2   2   0     5294.84     5423.12     49.43 o 
   3   2   0    10766.27    11312.57     94.48 o 
   4   2   0      971.88      916.39     21.14 o 
   5   2   0       25.14       60.72     15.38 o 
   6   2   0     6350.97     6076.86     62.20 o 
   7   2   0     4359.84     3954.16     49.79 o 
   8   2   0      737.09      579.84     23.91 o 
   9   2   0      286.90      236.06     20.38 o 
  10   2   0       53.74       92.35     20.17 o 
  11   2   0      223.54      251.12     25.19 o 
  12   2   0      570.22      614.66     34.67 o 
  13   2   0        0.01      -29.01     29.01 o 
  14   2   0      833.64      781.65     50.54 o 
  15   2   0      305.99      334.03     52.80 o 
  16   2   0     1746.68     1765.68     88.01 o 
  17   2   0      824.06      821.10     70.57 o 
   1   3   0     2272.21     2341.47     26.57 o 
   2   3   0     4533.48     4480.89     42.40 o 
   3   3   0     2678.32     2408.19     33.05 o 
   4   3   0     2088.42     2037.92     31.73 o 
   5   3   0     3571.19     3649.79     43.69 o 
   6   3   0     1581.45     1587.00     30.16 o 
   7   3   0       51.36       44.82     15.50 o 
   8   3   0       99.18       47.10     16.84 o 
   9   3   0       40.41       67.74     18.10 o 
  10   3   0      839.69      867.66     31.48 o 
  11   3   0     3607.14     3361.13     55.44 o 
  12   3   0     5307.29     5100.06     88.89 o 
  13   3   0     1243.35     1225.32     54.99 o 
  14   3   0      671.03      686.95     48.41 o 
  15   3   0      199.81      184.44     40.05 o 
  16   3   0       78.10      168.04     47.51 o 
  17   3   0      595.88      616.75     67.95 o 
   0   4   0      654.76      823.57     22.23 o 
   1   4   0    25993.83    25265.81    207.49 o 
   2   4   0      442.91      528.15     16.99 o 
   3   4   0     1177.15     1160.31     23.37 o 
   4   4   0     2006.28     1857.17     29.83 o 
   5   4   0       60.20       28.46      9.94 o 
   6   4   0        5.12       18.30     13.78 o 
   7   4   0      948.81      779.02     25.45 o 
   8   4   0       40.18       72.27     16.96 o 
   9   4   0      111.09       79.47     18.55 o 
  10   4   0      790.26      827.74     31.19 o 
  11   4   0       59.67      121.53     22.65 o 
  12   4   0      932.14      967.93     44.80 o 
  13   4   0      627.37      646.96     44.88 o 
  14   4   0      325.84      339.80     42.14 o 
  15   4   0      132.75      202.02     40.66 o 
  16   4   0        1.72       39.34     48.21 o 
   1   5   0      202.46      203.98     15.54 o 
   2   5   0      362.38      381.11     14.91 o 
   3   5   0     4081.32     3850.61     43.39 o 
   4   5   0     2216.79     2053.88     32.58 o 
   5   5   0      969.53      784.29     23.72 o 
   6   5   0       17.34        9.70     12.86 o 
   7   5   0      760.45      757.67     25.42 o 
   8   5   0      816.23      775.78     27.37 o 
   9   5   0      140.66      116.22     21.31 o 
  10   5   0     1384.33     1328.95     36.29 o 
  11   5   0      336.04      390.64     31.08 o 
  12   5   0     1082.95     1017.18     46.31 o 
  13   5   0      281.53      247.04     33.59 o 
  14   5   0      280.96      335.62     43.53 o 
  15   5   0      177.46      135.64     40.85 o 
  16   5   0      314.90      378.72     48.32 o 
   0   6   0     4082.08     3651.00     54.72 o 
   1   6   0     3360.17     3163.58     44.94 o 
   2   6   0     3952.65     3949.85     52.80 o 
   3   6   0     1294.72     1382.31     27.25 o 
   4   6   0       25.78       21.40     12.29 o 
   5   6   0       95.04      122.99     15.37 o 
   6   6   0     3850.31     3642.63     49.07 o 
   7   6   0     1417.84     1181.71     30.27 o 
   8   6   0     1834.91     1795.84     42.37 o 
   9   6   0        1.08       -0.66     18.75 o 
  10   6   0       17.12       13.07     22.74 o 
  11   6   0        2.64       38.45     23.99 o 
  12   6   0      710.66      725.54     43.41 o 
  13   6   0      851.64      817.68     45.25 o 
  14   6   0      614.16      577.04     48.92 o 
  15   6   0      108.18      137.61     38.24 o 
  16   6   0      553.85      712.92     55.75 o 
   1   7   0      971.44      918.55     24.98 o 
   2   7   0        2.17       15.49     12.98 o 
   3   7   0      169.03      117.58     13.82 o 
   4   7   0        3.43       22.85     12.61 o 
   5   7   0      109.14      117.03     15.38 o 
   6   7   0     1396.71     1528.49     37.21 o 
   7   7   0       16.32       -1.12     16.14 o 
   8   7   0      993.30     1015.24     31.82 o 
   9   7   0       35.56        9.48     15.44 o 
  10   7   0       54.48       75.69     24.18 o 
  11   7   0     1753.34     1681.90     49.29 o 
  12   7   0     1639.38     1595.90     55.25 o 
  13   7   0      476.07      533.54     41.62 o 
  14   7   0      126.12       46.09     34.96 o 
  15   7   0       76.52       59.41     35.83 o 
  16   7   0      709.06      690.60     56.00 o 
   0   8   0      356.04      350.74     33.36 o 
   1   8   0       44.11       25.61     14.15 o 
   2   8   0       62.72       87.03     15.03 o 
   3   8   0       27.18        8.14     15.57 o 
   4   8   0      191.45      161.73     15.10 o 
   5   8   0      346.34      316.69     19.65 o 
   6   8   0      366.55      408.68     21.78 o 
   7   8   0      263.58      297.16     21.50 o 
   8   8   0      452.16      431.54     29.52 o 
   9   8   0       38.32       53.60     23.23 o 
  10   8   0      242.20      256.83     24.65 o 
  11   8   0        0.38        6.98     23.48 o 
  12   8   0       82.10       86.20     27.37 o 
  13   8   0      201.48      156.04     32.11 o 
  14   8   0      199.26      183.17     38.62 o 
  15   8   0      484.59      552.78     50.67 o 
   1   9   0     1196.64     1166.72     30.29 o 
   2   9   0      900.47      859.61     28.50 o 
   3   9   0      868.60      850.25     34.60 o 
   4   9   0      965.95      944.15     26.78 o 
   5   9   0     3021.89     2941.63     47.37 o 
   6   9   0     2848.11     2909.52     48.67 o 
   7   9   0      991.78     1034.38     32.33 o 
   8   9   0      635.81      685.86     30.22 o 
   9   9   0      302.57      239.41     27.95 o 
  10   9   0        8.10       86.23     23.64 o 
  11   9   0      252.18      198.89     29.71 o 
  12   9   0      914.99      814.33     56.62 o 
  13   9   0       18.46       16.16     27.59 o 
  14   9   0      406.92      477.60     47.11 o 
  15   9   0      262.68      276.14     50.00 o 
   0  10   0     1275.28     1176.79     54.00 o 
   1  10   0      420.52      430.70     22.23 o 
   2  10   0       35.21       22.35     15.30 o 
   3  10   0      703.19      818.79     35.16 o 
   4  10   0      219.43      186.29     19.21 o 
   5  10   0     2196.37     2119.67     40.54 o 
   6  10   0       17.20       17.06     15.75 o 
   7  10   0     1922.87     1902.88     42.45 o 
   8  10   0      416.49      350.21     29.32 o 
   9  10   0       39.94       24.48     22.66 o 
  10  10   0        3.61       15.00     22.55 o 
  11  10   0        1.10        8.91     30.02 o 
  12  10   0       22.03       63.11     27.66 o 
  13  10   0      278.82      279.38     42.10 o 
  14  10   0       28.70        7.74     29.24 o 
  15  10   0       68.40      108.08     46.72 o 
   1  11   0       31.26       44.53     16.51 o 
   2  11   0     1093.45     1061.30     35.81 o 
   3  11   0      647.87      555.13     33.11 o 
   4  11   0        3.07       -3.14     15.68 o 
   5  11   0     1638.09     1616.34     46.41 o 
   6  11   0     1583.97     1525.23     46.49 o 
   7  11   0      513.23      517.98     30.91 o 
   8  11   0     3960.92     3943.34     85.41 o 
   9  11   0     2163.78     2161.60     62.83 o 
  10  11   0      322.99      292.93     34.27 o 
  11  11   0     1010.83     1094.98     58.93 o 
  12  11   0      700.56      844.31     55.75 o 
  13  11   0        4.82       -8.54     32.06 o 
  14  11   0       92.09      132.62     44.71 o 
   0  12   0      107.57      108.83     34.29 o 
   1  12   0      247.78      212.15     21.60 o 
   2  12   0      650.84      639.44     31.54 o 
   3  12   0      121.85      136.88     27.05 o 
   4  12   0       32.00       13.53     16.31 o 
   5  12   0     1205.81     1203.34     43.45 o 
   6  12   0      163.73      165.23     19.45 o 
   7  12   0      104.17       78.39     25.57 o 
   8  12   0      599.81      564.30     37.51 o 
   9  12   0      621.59      526.11     38.37 o 
  10  12   0      662.63      651.77     43.07 o 
  11  12   0       17.09       45.45     34.33 o 
  12  12   0       51.32       -5.20     35.51 o 
  13  12   0        0.80      -22.41     32.74 o 
  14  12   0        3.45       43.73     39.94 o 
   1  13   0      449.91      366.66     31.69 o 
   2  13   0      452.30      398.47     29.41 o 
   3  13   0      152.72      181.17     28.32 o 
   4  13   0     1006.03     1030.90     42.53 o 
   5  13   0      601.90      678.68     37.10 o 
   6  13   0     2429.30     2340.51     58.81 o 
   7  13   0      611.92      560.50     42.20 o 
   8  13   0     2147.37     2185.13     66.41 o 
   9  13   0      686.94      770.99     48.78 o 
  10  13   0      104.00       67.11     29.04 o 
  11  13   0        5.57       -3.38     32.65 o 
  12  13   0       38.11       44.25     35.56 o 
  13  13   0       38.92      -19.20     36.82 o 
   0  14   0      423.40      365.84     48.70 o 
   1  14   0        1.67       16.59     22.10 o 
   2  14   0        0.15       -6.40     19.19 o 
   3  14   0     1250.44     1149.71     53.34 o 
   4  14   0     1280.04     1273.04     57.63 o 
   5  14   0      604.21      588.89     41.71 o 
   6  14   0      190.32      151.01     24.61 o 
   7  14   0      414.42      487.35     41.84 o 
   8  14   0      975.77      968.07     52.64 o 
   9  14   0      459.66      483.15     43.93 o 
  10  14   0       49.84       58.91     26.94 o 
  11  14   0       20.37       26.58     34.49 o 
  12  14   0       44.45      105.14     38.42 o 
   1  15   0       63.11       -5.69     21.15 o 
   2  15   0       17.19       12.69     19.75 o 
   3  15   0      204.13      164.94     31.47 o 
   4  15   0       46.78       44.01     18.97 o 
   5  15   0        0.50       -8.38     21.92 o 
   6  15   0     1597.57     1640.39     77.44 o 
   7  15   0       24.80       13.77     27.92 o 
   8  15   0     1147.26     1059.10     66.99 o 
   9  15   0      407.18      308.92     33.95 o 
  10  15   0       74.71       81.74     32.03 o 
  11  15   0       13.59       11.63     31.58 o 
  12  15   0      257.14       79.74     49.25 o 
   0  16   0        5.03       23.04     32.41 o 
   1  16   0        2.31      -19.11     19.11 o 
   2  16   0       29.72       33.41     19.60 o 
   3  16   0       13.92       29.06     19.58 o 
   4  16   0     1179.50     1177.17     59.68 o 
   5  16   0      327.90      227.80     34.55 o 
   6  16   0      197.30      190.81     37.03 o 
   7  16   0        3.32        9.96     29.75 o 
   8  16   0       73.93       89.72     35.27 o 
   9  16   0      355.91      352.66     44.51 o 
  10  16   0      580.08      612.39     69.68 o 
  11  16   0      216.45      249.76     50.24 o 
   1  17   0        0.69      -19.09     19.09 o 
   2  17   0     1416.95     1304.06     72.27 o 
   3  17   0     1253.18     1229.64     63.31 o 
   4  17   0      431.19      400.78     34.44 o 
   5  17   0        1.68        8.34     28.06 o 
   6  17   0       21.66       26.54     29.81 o 
   7  17   0       25.25       61.22     33.99 o 
   8  17   0      248.97      308.73     42.53 o 
   9  17   0        9.70      -18.73     35.81 o 
  10  17   0       44.97       27.35     42.29 o 
   0  18   0      249.31      242.33     44.03 o 
   1  18   0        7.67      -20.95     20.95 o 
   2  18   0      296.96      262.72     27.26 o 
   3  18   0       45.91       87.34     25.73 o 
   4  18   0      460.89      379.85     42.89 o 
   5  18   0        0.29        4.87     29.66 o 
   6  18   0      367.31      468.07     49.14 o 
   7  18   0      671.71      669.13     57.17 o 
   8  18   0       48.43       78.63     39.04 o 
   1  19   0       31.78       54.37     24.85 o 
   2  19   0       11.11       17.87     22.92 o 
   3  19   0      259.29      240.01     35.62 o 
   4  19   0        3.12       34.22     31.38 o 
   5  19   0      334.34      249.40     42.14 o 
   6  19   0        8.16      -17.51     31.68 o 
   7  19   0        4.22       23.15     34.53 o 
   0  20   0      212.34      119.45     40.33 o 
   1  20   0      726.14      687.77     53.98 o 
   2  20   0       19.02       44.60     27.15 o 
   3  20   0      273.33      232.90     40.28 o 
   4  20   0       68.12       66.44     35.85 o 
   5  20   0        0.13        0.07     34.28 o 
 -17   1   1      380.03      445.83     73.83 o 
 -16   1   1        6.84      -34.44     60.76 o 
 -15   1   1      262.05      316.84     67.06 o 
 -14   1   1     2530.10     2409.12     84.32 o 
 -13   1   1      370.96      314.94     42.63 o 
 -12   1   1     1119.46     1080.96     44.73 o 
 -11   1   1     1015.25     1016.31     41.10 o 
 -10   1   1      528.88      548.07     34.53 o 
  -9   1   1       34.42        1.54     31.65 o 
  -8   1   1      943.89      985.99     55.84 o 
  -7   1   1     2116.80     2152.18    116.95 o 
  -6   1   1      166.28      110.56     65.93 o 
  -5   1   1     1040.37     1155.53     89.39 o 
  -4   1   1      664.03      606.57     17.89 o 
  -3   1   1    10242.60    10501.02     87.41 o 
  -2   1   1     6245.32     6471.10     52.82 o 
  -1   1   1      152.18      149.94      9.35 o 
   0   1   1     3625.40     4016.39    101.98 o 
   1   1   1     1383.05     1441.31     21.73 o 
   2   1   1       45.06       62.94      8.51 o 
   3   1   1     1058.52     1058.82     27.86 o 
   4   1   1      997.24      485.86     57.75 o 
   5   1   1      424.13      469.72     43.01 o 
   6   1   1     3611.57     4009.16     61.40 o 
   7   1   1      585.10      562.50     32.77 o 
   8   1   1       99.73       79.88     25.49 o 
   9   1   1      259.00      323.90     32.55 o 
  10   1   1      416.85      389.89     42.48 o 
  11   1   1      629.18      618.19     47.85 o 
  12   1   1      239.01      189.89     43.50 o 
  13   1   1     1567.21     1611.69     61.87 o 
  14   1   1      226.81      236.79     55.57 o 
  15   1   1        4.44       33.62     63.24 o 
  16   1   1      543.47      464.03     75.10 o 
 -17   2   1       53.77       71.88     68.39 o 
 -16   2   1      273.61      349.92     71.63 o 
 -15   2   1       22.08      -54.52     74.01 o 
 -14   2   1      275.87      346.36     46.57 o 
 -13   2   1      317.81      245.29     42.77 o 
 -12   2   1       59.12       88.89     39.20 o 
 -11   2   1      371.35      376.43     35.73 o 
 -10   2   1       62.75       31.52     27.31 o 
  -9   2   1      186.93      215.46     32.85 o 
  -8   2   1        4.62      -35.74     35.74 o 
  -7   2   1      256.18      258.26     37.26 o 
  -6   2   1     1049.28     1065.62     97.24 o 
  -5   2   1      935.72     1038.67     87.08 o 
  -4   2   1      647.05      658.37     22.14 o 
  -3   2   1     4470.64     4714.52     51.03 o 
  -2   2   1      311.41      447.17     15.32 o 
  -1   2   1     2397.90     2215.02     24.86 o 
   0   2   1      161.72      200.88     10.27 o 
   1   2   1       43.73       28.84      6.91 o 
   2   2   1     4062.77     4386.71     43.03 o 
   3   2   1      644.09      561.77     16.88 o 
   4   2   1     1357.74     1330.41     23.92 o 
   5   2   1      492.20      538.42     57.06 o 
   6   2   1      610.46      586.13     48.48 o 
   7   2   1        6.49       40.26     33.93 o 
   8   2   1      412.27      423.19     32.52 o 
   9   2   1      105.34      135.30     30.55 o 
  10   2   1      522.67      588.25     41.94 o 
  11   2   1       21.63       49.48     40.98 o 
  12   2   1      277.33      320.08     45.81 o 
  13   2   1      649.39      648.80     58.42 o 
  14   2   1       17.70       64.46     53.25 o 
  15   2   1      792.45      850.67     68.68 o 
  16   2   1       45.16       45.58     68.95 o 
 -17   3   1      218.92       33.06     72.32 o 
 -16   3   1       23.87       11.83     64.75 o 
 -15   3   1      313.14      323.92     67.68 o 
 -14   3   1      705.96      604.05     50.78 o 
 -13   3   1     1399.33     1450.42     58.63 o 
 -12   3   1     1028.39     1118.79     54.63 o 
 -11   3   1      754.46      651.93     53.19 o 
 -10   3   1      903.85      899.46     40.23 o 
  -9   3   1     1595.37     1690.46     51.77 o 
  -8   3   1      363.13      439.09     32.51 o 
  -7   3   1      132.71      167.64     82.20 o 
  -6   3   1      528.09      630.58     87.23 o 
  -5   3   1     1615.06     1604.31     33.67 o 
  -4   3   1      558.32      653.81     25.47 o 
  -3   3   1     7028.72     7057.44     75.18 o 
  -2   3   1      114.14      123.89     11.90 o 
  -1   3   1    23474.95    23998.24    169.59 o 
   0   3   1    14425.59    14605.01    302.55 o 
   1   3   1      241.35      257.64     14.24 o 
   2   3   1      372.05      516.86     18.21 o 
   3   3   1     2343.65     2249.03     35.91 o 
   4   3   1     2875.90     2773.73    125.25 o 
   5   3   1     1126.95     1107.79     65.02 o 
   6   3   1       54.79      122.55     47.42 o 
   7   3   1      598.23      745.69     43.65 o 
   8   3   1      625.48      653.10     36.49 o 
   9   3   1      339.69      383.53     37.43 o 
  10   3   1      330.75      287.41     43.05 o 
  11   3   1      752.26      756.63     50.14 o 
  12   3   1      483.89      459.17     45.42 o 
  13   3   1     2038.06     1948.03     77.54 o 
  14   3   1      298.42      277.79     58.61 o 
  15   3   1       17.45       33.39     53.28 o 
  16   3   1      319.23      334.35     74.58 o 
 -17   4   1      220.68      294.49     72.94 o 
 -16   4   1      307.28      243.16     65.78 o 
 -15   4   1     1175.50      961.82     64.10 o 
 -14   4   1      450.11      377.09     43.88 o 
 -13   4   1      443.84      474.58     48.23 o 
 -12   4   1     1828.18     1718.51     71.57 o 
 -11   4   1      426.08      512.89     47.40 o 
 -10   4   1      786.48      756.64     53.41 o 
  -9   4   1     1287.58     1290.45     61.40 o 
  -8   4   1      362.87      431.60     52.07 o 
  -7   4   1      845.43      999.70     67.61 o 
  -6   4   1      492.70      668.69     92.28 o 
  -5   4   1     3877.69     4266.98     60.51 o 
  -4   4   1      295.50      306.55     20.25 o 
  -3   4   1       21.83        4.55     10.65 o 
  -2   4   1      791.91      956.39     22.12 o 
  -1   4   1    45163.02    47966.70    903.39 o 
   0   4   1     1013.17     1150.45     26.75 o 
   1   4   1     3568.69     3859.09     52.82 o 
   2   4   1      108.36       48.49     11.53 o 
   3   4   1        3.44       14.13     11.05 o 
   5   4   1     2686.48     1541.10     69.13 o 
   6   4   1     2306.15     2292.70     86.36 o 
   7   4   1      983.44     1013.58     54.92 o 
   8   4   1     1276.03     1319.35     53.07 o 
   9   4   1      273.16      296.58     36.22 o 
  10   4   1     1233.81     1236.90     47.20 o 
  11   4   1      693.87      688.55     48.89 o 
  12   4   1     1103.76     1273.12     65.55 o 
  13   4   1      720.29      705.96     59.21 o 
  14   4   1      491.81      406.82     59.10 o 
  15   4   1      189.20      239.15     58.47 o 
  16   4   1      182.72      216.78     61.23 o 
 -17   5   1      381.51      229.41    107.44 o 
 -16   5   1      197.72       93.97     61.02 o 
 -15   5   1      166.94       53.51     46.29 o 
 -14   5   1       95.83       67.14     41.45 o 
 -13   5   1     1192.51     1021.85     50.27 o 
 -12   5   1       93.32       76.19     40.29 o 
 -11   5   1     1508.12     1460.91     57.29 o 
 -10   5   1       15.55       39.95     44.33 o 
  -9   5   1      388.52      442.12     50.14 o 
  -8   5   1      921.96      971.14     61.16 o 
  -7   5   1     5633.17     5896.94    139.47 o 
  -6   5   1     1448.85     1614.90     40.49 o 
  -5   5   1     1946.33     1952.11     41.87 o 
  -4   5   1      339.62      276.02     15.12 o 
  -3   5   1     6734.04     6757.36    156.00 o 
  -2   5   1    19707.76    20498.54    409.74 o 
  -1   5   1    20380.01    21154.82    156.55 o 
   0   5   1      488.05      608.85     21.96 o 
   1   5   1       63.97       31.23     12.12 o 
   2   5   1      164.08      189.26     15.19 o 
   3   5   1       87.47       96.03     12.89 o 
   4   5   1      729.54      945.18     90.79 o 
   5   5   1     1021.57      659.14     76.24 o 
   6   5   1     7010.65     7148.00     86.66 o 
   7   5   1      437.12      448.34     62.06 o 
   8   5   1      136.95       96.28     32.98 o 
   9   5   1        5.79        6.87     33.60 o 
  10   5   1     1890.95     1825.43     59.02 o 
  11   5   1      126.75      126.86     37.37 o 
  12   5   1      813.51      790.24     58.19 o 
  13   5   1      259.92      354.58     55.50 o 
  14   5   1      184.13      108.14     54.96 o 
  15   5   1      149.47      171.96     56.46 o 
  16   5   1      139.96      -88.07    117.73 o 
 -16   6   1      261.87      249.68     51.26 o 
 -15   6   1      640.51      590.50     58.25 o 
 -14   6   1       99.74       85.11     46.34 o 
 -13   6   1      676.14      663.46     51.97 o 
 -12   6   1     2227.99     2126.38     66.63 o 
 -11   6   1      887.85      862.64     52.96 o 
 -10   6   1       36.13       22.60     44.98 o 
  -9   6   1     1471.48     1387.54     66.13 o 
  -8   6   1      564.77      493.38     65.62 o 
  -7   6   1     3039.56     3074.35     85.95 o 
  -6   6   1     1418.34     1603.46     92.88 o 
  -5   6   1      311.03      395.30     42.02 o 
  -4   6   1        3.23       26.92     11.42 o 
  -3   6   1      292.52      338.02     19.09 o 
  -2   6   1     2759.10     3032.94     38.72 o 
  -1   6   1     4328.74     4674.56     49.76 o 
   0   6   1     2317.78     2154.65     33.61 o 
   1   6   1     3672.36     3679.15     43.41 o 
   2   6   1    11154.17    11309.70    102.64 o 
   3   6   1        3.74       14.06     11.82 o 
   4   6   1      242.93      321.88     77.19 o 
   5   6   1     3358.78     3547.35    149.51 o 
   6   6   1     1509.39     1532.11     73.75 o 
   7   6   1      532.94      490.78     80.36 o 
   8   6   1      629.69      626.58     70.75 o 
   9   6   1      101.25       93.02     30.68 o 
  10   6   1      397.76      382.73     46.35 o 
  11   6   1     3585.61     3499.37     86.79 o 
  12   6   1      674.93      772.96     58.15 o 
  13   6   1       87.04      111.51     53.19 o 
  14   6   1      252.02      218.82     56.95 o 
  15   6   1      758.96      808.92     67.54 o 
  16   6   1     1189.10     1225.51    103.70 o 
 -16   7   1      119.95      176.65     58.41 o 
 -15   7   1      173.04      190.73     55.25 o 
 -14   7   1      129.29       71.75     48.49 o 
 -13   7   1      731.74      739.34     54.40 o 
 -12   7   1      185.32      214.97     46.64 o 
 -11   7   1       97.14      117.41     47.82 o 
 -10   7   1       94.22       83.55     43.12 o 
  -9   7   1     2128.66     2185.20     89.09 o 
  -8   7   1      336.53      377.70     50.16 o 
  -7   7   1     1054.78     1144.21     61.03 o 
  -6   7   1     4286.56     4416.48     79.62 o 
  -5   7   1      715.91      721.26     39.66 o 
  -4   7   1      149.01      109.26     14.51 o 
  -3   7   1       96.83       55.65     12.58 o 
  -2   7   1       25.12       13.77     11.03 o 
  -1   7   1       40.82       36.23     11.70 o 
   0   7   1      185.60      193.05     14.96 o 
   1   7   1      248.68      263.61     15.46 o 
   2   7   1     1209.78     1125.34     26.14 o 
   3   7   1     1421.84     1329.11     35.36 o 
   4   7   1      392.32      412.25     82.96 o 
   5   7   1     1830.92     1893.55     74.51 o 
   6   7   1      881.92      958.58     65.61 o 
   7   7   1      665.52      666.19     65.60 o 
   8   7   1     1530.79     1336.12    108.30 o 
   9   7   1       50.24       -4.61     41.98 o 
  10   7   1      140.36       94.96     36.77 o 
  11   7   1      425.39      408.33     51.08 o 
  12   7   1      253.27      216.94     51.42 o 
  13   7   1       49.58       42.46     50.32 o 
  14   7   1      265.77      161.34     58.19 o 
  15   7   1       41.38       14.42     55.32 o 
 -16   8   1      290.60      269.61     62.20 o 
 -15   8   1     1685.05     1787.15     72.06 o 
 -14   8   1      638.76      679.62     57.30 o 
 -13   8   1      187.43      204.61     48.73 o 
 -12   8   1       84.33       77.49     43.57 o 
 -11   8   1     1815.54     1687.24     76.60 o 
 -10   8   1      992.97      884.52     57.79 o 
  -9   8   1     2542.64     2628.05     81.01 o 
  -8   8   1      676.04      616.17     53.35 o 
  -7   8   1      267.66      215.13     31.11 o 
  -6   8   1     1026.83      941.71     42.89 o 
  -5   8   1     1478.72     1421.81     48.05 o 
  -4   8   1      589.49      529.16     46.80 o 
  -3   8   1      748.00      790.25     79.31 o 
  -2   8   1     2372.66     2237.83     96.12 o 
  -1   8   1       86.90      148.62     14.99 o 
   0   8   1     3799.42     3802.23     46.37 o 
   1   8   1      242.12      217.19     15.19 o 
   2   8   1      301.01      348.74     17.81 o 
   3   8   1      789.05      777.07     26.83 o 
   4   8   1      774.34      679.81     85.40 o 
   5   8   1     1721.48     1786.12    116.39 o 
   6   8   1      145.94      206.45     55.37 o 
   7   8   1     1903.13     1696.23     83.69 o 
   8   8   1     4921.17     4565.32    131.82 o 
   9   8   1     2595.71     2551.35     98.34 o 
  10   8   1      696.53      762.38     72.38 o 
  11   8   1       52.63       -2.45     35.14 o 
  12   8   1      488.72      508.64     56.21 o 
  13   8   1      734.39      756.80     63.09 o 
  14   8   1      655.86      705.85     63.88 o 
  15   8   1      119.97      280.67     62.42 o 
 -15   9   1      106.44        6.66     58.82 o 
 -14   9   1      113.54       90.97     50.64 o 
 -13   9   1       30.96       68.71     44.05 o 
 -12   9   1      976.95     1152.65     54.79 o 
 -11   9   1     1720.18     1630.19     68.55 o 
 -10   9   1      538.67      452.10     53.50 o 
  -9   9   1      264.34      406.35     53.60 o 
  -8   9   1      466.15      430.24     52.11 o 
  -7   9   1      938.03     1031.65     45.07 o 
  -6   9   1      131.43       67.62     34.14 o 
  -5   9   1      341.17      332.93     37.33 o 
  -4   9   1      868.30      814.40     40.62 o 
  -3   9   1     1833.46     1732.85     70.47 o 
  -2   9   1     1170.32     1148.91     57.08 o 
  -1   9   1     2127.71     2092.30     82.48 o 
   0   9   1        3.63      -11.15     11.15 o 
   1   9   1     2602.92     2850.64     48.13 o 
   2   9   1      578.35      549.09     20.81 o 
   3   9   1      572.49      546.67     22.37 o 
   4   9   1      880.20      885.50     90.66 o 
   5   9   1      138.87      269.69     79.14 o 
   6   9   1      335.45      334.80     59.95 o 
   7   9   1     1309.79     1286.90     72.31 o 
   8   9   1      762.18      806.76     68.51 o 
   9   9   1      381.10      368.75     65.77 o 
  10   9   1      593.45      566.54     60.70 o 
  11   9   1     2488.18     2369.84     70.67 o 
  12   9   1       35.38       80.51     39.84 o 
  13   9   1      211.46      235.05     54.70 o 
  14   9   1       36.81       79.00     64.58 o 
  15   9   1      166.14       92.60     42.96 o 
 -15  10   1      214.40      236.04     60.67 o 
 -14  10   1      237.22       61.62     48.46 o 
 -13  10   1      289.47      284.43     64.96 o 
 -12  10   1      251.79      287.47     55.78 o 
 -11  10   1      253.15      275.80     51.61 o 
 -10  10   1      647.22      685.98     59.86 o 
  -9  10   1     4166.90     4195.81    100.40 o 
  -8  10   1      804.61      948.39     62.35 o 
  -7  10   1      837.49      768.87     55.10 o 
  -6  10   1     1295.47     1308.73     51.38 o 
  -5  10   1     1744.04     1870.20     56.57 o 
  -4  10   1      283.47      209.90     32.39 o 
  -3  10   1       55.80      -16.36     44.11 o 
  -2  10   1      529.11      412.70     44.32 o 
  -1  10   1     2317.89     2363.49     85.59 o 
   0  10   1      492.92      533.31     20.67 o 
   1  10   1     1531.51     1420.69     43.69 o 
   2  10   1       55.91       22.29     16.78 o 
   3  10   1      302.91      344.74     18.88 o 
   4  10   1      845.98      790.21     90.06 o 
   5  10   1     2929.41     2890.40    144.78 o 
   6  10   1     2329.66     2238.14     91.00 o 
   7  10   1      341.00      334.51     62.18 o 
   8  10   1     1456.32     1624.32     80.15 o 
   9  10   1      384.07      351.60     56.22 o 
  10  10   1      192.95      339.17     70.08 o 
  11  10   1       91.90      186.60     59.64 o 
  12  10   1      721.04      689.97     63.75 o 
  13  10   1      681.41      661.08    124.19 o 
  14  10   1      593.21      664.43     78.48 o 
 -14  11   1      154.06       91.91     68.55 o 
 -13  11   1      205.01      402.26     69.38 o 
 -12  11   1      257.85      236.93     63.90 o 
 -11  11   1      464.20      439.64     62.98 o 
 -10  11   1     1403.87     1308.44     87.45 o 
  -9  11   1      529.36      437.27     73.97 o 
  -8  11   1      970.83      911.06     82.05 o 
  -7  11   1      196.13      119.51     61.49 o 
  -6  11   1      671.60      588.15     61.03 o 
  -5  11   1     1456.92     1499.48     75.81 o 
  -4  11   1     1257.90     1164.59     68.88 o 
  -3  11   1      273.15      251.65     50.59 o 
  -2  11   1     2005.44     1974.07     73.05 o 
  -1  11   1      940.69      986.39     32.82 o 
   0  11   1      224.79      254.29     20.65 o 
   1  11   1     1077.90     1118.31     36.50 o 
   2  11   1       22.31       12.73     17.32 o 
   3  11   1      439.92      324.70     72.77 o 
   4  11   1     1409.98     1280.66    102.43 o 
   5  11   1     1003.91      966.61    102.58 o 
   6  11   1       71.57       95.96     86.64 o 
   7  11   1      334.90      223.59    101.98 o 
   8  11   1      320.09      229.01     83.69 o 
   9  11   1      487.39      514.20     65.90 o 
  10  11   1      806.01      919.87     82.51 o 
  11  11   1      460.22      469.83     64.18 o 
  12  11   1      401.64      522.59     62.64 o 
  13  11   1      434.10      351.78     71.14 o 
  14  11   1      208.58      324.26     65.37 o 
 -14  12   1      293.45      282.67     69.60 o 
 -13  12   1       61.78       30.02     55.41 o 
 -12  12   1      222.53      116.40     73.69 o 
 -11  12   1      210.88      153.17     62.02 o 
 -10  12   1      601.31      519.38     67.91 o 
  -9  12   1      254.08      296.72     66.82 o 
  -8  12   1      855.26      826.10     74.26 o 
  -7  12   1       73.92       40.57     62.06 o 
  -6  12   1     1276.21     1164.89     72.86 o 
  -5  12   1     2966.61     2875.91     97.24 o 
  -4  12   1        9.02       51.32     50.90 o 
  -3  12   1      233.74      246.05     54.40 o 
  -2  12   1      252.81      403.99     96.66 o 
  -1  12   1     1264.56     1209.18     35.66 o 
   0  12   1      304.58      271.18     33.00 o 
   1  12   1       85.68       79.00     19.15 o 
   2  12   1      527.04      480.84     29.56 o 
   3  12   1       23.28       21.95     68.09 o 
   4  12   1     1581.36     1631.72    110.18 o 
   5  12   1      933.56      877.57    102.82 o 
   6  12   1      106.85      121.54     94.27 o 
   7  12   1     2090.68     2047.59    141.18 o 
   8  12   1      561.15      428.53     91.11 o 
   9  12   1     1330.03     1344.57     75.88 o 
  10  12   1      285.12      360.29     64.61 o 
  11  12   1      581.96      613.81     70.91 o 
  12  12   1       65.77      -30.14     60.52 o 
  13  12   1      398.51      455.54     74.45 o 
 -13  13   1       91.27      155.08     65.85 o 
 -12  13   1     1185.75     1108.88     81.25 o 
 -11  13   1      376.30      284.96     57.75 o 
 -10  13   1       93.92       84.93     69.43 o 
  -9  13   1      335.62      378.62     72.85 o 
  -8  13   1       19.02      -59.35     59.35 o 
  -7  13   1      501.76      566.95     70.83 o 
  -6  13   1      612.24      515.22     80.63 o 
  -5  13   1      255.59      311.38     76.40 o 
  -4  13   1     1572.47     1740.04    107.16 o 
  -3  13   1      137.96      122.96     22.75 o 
  -2  13   1      440.87      550.09    107.35 o 
  -1  13   1       18.51       27.45     22.79 o 
   0  13   1      328.32      342.91     36.21 o 
   1  13   1      516.10      564.99     38.04 o 
   2  13   1       61.08       69.90     24.23 o 
   3  13   1     2056.27     2265.27    127.86 o 
   4  13   1      149.70      200.51     81.62 o 
   5  13   1      659.19      605.48     94.23 o 
   6  13   1      257.11      332.20     78.00 o 
   7  13   1       45.65       10.53     74.29 o 
   8  13   1      116.51       25.74     62.12 o 
   9  13   1       38.24       47.88     60.43 o 
  10  13   1      584.50      603.89     62.52 o 
  11  13   1      543.70      625.58     70.42 o 
  12  13   1      187.62      152.13     65.99 o 
 -13  14   1      454.37      574.37     70.41 o 
 -12  14   1      555.06      449.69     64.02 o 
 -11  14   1      213.09      242.24     54.36 o 
 -10  14   1      378.51      408.57     72.98 o 
  -9  14   1       83.86       99.05     59.79 o 
  -8  14   1     2667.44     2775.61     93.12 o 
  -7  14   1      245.42      337.18     66.71 o 
  -6  14   1      445.33      318.18     72.93 o 
  -5  14   1       48.15       23.03     24.87 o 
  -4  14   1       87.03      103.44     28.46 o 
  -3  14   1      352.27      222.16    102.44 o 
  -2  14   1      708.11      423.46    109.27 o 
  -1  14   1       27.33       59.09     26.51 o 
   0  14   1       13.36       12.90     27.21 o 
   1  14   1     1671.97     1746.22     58.61 o 
   2  14   1      313.17      381.10     36.51 o 
   3  14   1     1955.63     1876.65     60.68 o 
   4  14   1       41.26       72.50     27.18 o 
   5  14   1      708.47      755.22     83.89 o 
   6  14   1      566.71      593.79     84.27 o 
   7  14   1      920.40      769.95     92.77 o 
   8  14   1       41.51       40.56     58.94 o 
   9  14   1      131.73      109.32     61.96 o 
  10  14   1      301.65      346.05     67.62 o 
  11  14   1      944.34      926.11     77.22 o 
  12  14   1      317.17      419.11     71.09 o 
 -12  15   1      440.37      569.76     67.04 o 
 -11  15   1      141.65       39.66     50.95 o 
 -10  15   1      350.26      364.30     64.09 o 
  -9  15   1       51.84       59.09     72.17 o 
  -8  15   1      497.17      513.52     82.12 o 
  -7  15   1     1247.88     1234.94    115.57 o 
  -6  15   1       56.18       42.25    132.07 o 
  -5  15   1      313.94      473.36    139.74 o 
  -4  15   1     1944.59     1914.61    138.04 o 
  -3  15   1     1557.17     1399.68    133.61 o 
  -2  15   1      212.33      310.65     92.14 o 
  -1  15   1      142.82      280.21    100.41 o 
   0  15   1        0.15       55.63     25.57 o 
   1  15   1      544.25      523.25     44.61 o 
   2  15   1      685.21      660.35     43.87 o 
   3  15   1      653.12      662.64     43.93 o 
   4  15   1      112.55       -8.43    131.21 o 
   5  15   1       24.94      -41.26     83.69 o 
   6  15   1      798.58      937.28    112.03 o 
   7  15   1     1368.23     1664.51    127.74 o 
   8  15   1      146.71      166.89     72.64 o 
   9  15   1      776.71      831.87     76.41 o 
  10  15   1      255.48      322.32     65.55 o 
  11  15   1      455.59      438.38     71.11 o 
 -11  16   1       51.78       33.22     67.23 o 
 -10  16   1       18.96       85.81     80.29 o 
  -9  16   1      157.38       49.23     78.89 o 
  -8  16   1      209.94       68.87     71.11 o 
  -7  16   1      565.83      337.60    103.80 o 
  -6  16   1        7.91      316.89    133.79 o 
  -5  16   1      982.99     1035.13    158.47 o 
  -4  16   1      399.72      294.49     78.98 o 
  -3  16   1       45.63       56.10     93.84 o 
  -2  16   1      837.00      901.33    116.87 o 
  -1  16   1      619.47      633.73     43.70 o 
   0  16   1      181.89      166.93     31.26 o 
   1  16   1       35.95       78.13     31.29 o 
   2  16   1      110.61      120.07     29.46 o 
   3  16   1      152.96      316.79    140.44 o 
   4  16   1      831.00      713.79    163.59 o 
   5  16   1       16.36       60.88     87.81 o 
   6  16   1      226.81      151.94     92.42 o 
   7  16   1      386.47      462.73    110.42 o 
   8  16   1      363.51      283.50     80.54 o 
   9  16   1       36.28      -35.45     74.92 o 
  10  16   1       21.09      -76.45     82.18 o 
 -10  17   1      938.39     1028.52     85.91 o 
  -9  17   1       62.30      117.82     81.94 o 
  -8  17   1      307.39      281.88     82.06 o 
  -7  17   1      532.19      416.05    101.75 o 
  -6  17   1      989.33      951.84    168.10 o 
  -5  17   1      546.42      475.24    148.51 o 
  -4  17   1      265.53      238.53    134.18 o 
  -3  17   1      424.47      509.29     83.57 o 
  -2  17   1      139.44       70.09    105.89 o 
  -1  17   1       28.69        8.95     26.77 o 
   0  17   1       78.07      108.81     29.20 o 
   1  17   1      155.07      173.14     31.61 o 
   2  17   1     1209.69     1423.66    182.88 o 
   3  17   1      524.50      657.01    163.22 o 
   4  17   1      832.30     1038.58    179.68 o 
   5  17   1      551.87      481.73     82.75 o 
   6  17   1      197.20      135.38     95.02 o 
   7  17   1      846.22      914.73    121.29 o 
   8  17   1      122.30       76.73     75.39 o 
   9  17   1      469.48      503.01     88.90 o 
  -8  18   1       30.64      137.25     81.49 o 
  -7  18   1      211.97      460.62    149.71 o 
  -6  18   1      111.27      210.10    145.81 o 
  -5  18   1      250.77      154.01    134.14 o 
  -4  18   1      234.66      299.74    137.00 o 
  -3  18   1      113.93      159.18     85.13 o 
  -2  18   1       55.90       42.58     84.72 o 
  -1  18   1      186.70      184.99     33.42 o 
   0  18   1       14.81        6.28     26.39 o 
   1  18   1      159.14      242.42    147.14 o 
   2  18   1      330.24      308.61    156.71 o 
   3  18   1      348.60      483.40    176.08 o 
   4  18   1      723.21      774.30    114.98 o 
   5  18   1      247.73      291.22     79.46 o 
   6  18   1      595.38      571.33     88.36 o 
   7  18   1       11.86       24.82     61.66 o 
   8  18   1       96.79      129.77     35.56 o 
  -7  19   1      654.51      801.91    117.96 o 
  -6  19   1      119.29      253.40    103.92 o 
  -5  19   1      172.91      402.84    106.22 o 
  -4  19   1      815.73     1012.61    118.83 o 
  -3  19   1      383.99      742.48    115.26 o 
  -2  19   1       91.37       32.31     83.33 o 
  -1  19   1       94.99       44.04     93.08 o 
   0  19   1      260.81      253.60     99.44 o 
   1  19   1      167.09      162.93     96.41 o 
   2  19   1      178.74      183.67    142.76 o 
   3  19   1      472.97      704.33    182.58 o 
   4  19   1       60.51      271.88    161.29 o 
   5  19   1       73.65        7.14     78.20 o 
   6  19   1      240.56      152.14     82.26 o 
  -5  20   1      337.05      344.79    106.33 o 
  -4  20   1       49.42       97.49    130.95 o 
  -3  20   1       81.44      236.48    103.11 o 
  -2  20   1       16.88       66.36     97.81 o 
  -1  20   1      230.98      300.35     99.22 o 
   0  20   1      423.52      465.07    107.82 o 
   1  20   1        6.40        5.43     94.73 o 
   2  20   1       28.20       -5.75     92.28 o 
   3  20   1       29.85       96.44    102.88 o 
   4  20   1      507.16      606.44    115.01 o 
 -17   0   2       82.37       53.33     55.50 o 
 -16   0   2       78.31      169.50     64.14 o 
 -15   0   2       78.33      119.08     44.96 o 
 -14   0   2     1912.08     1966.32     98.47 o 
 -13   0   2        0.01        6.89     35.74 o 
 -12   0   2      560.49      555.08     57.65 o 
 -11   0   2      580.24      595.68     41.46 o 
 -10   0   2     1530.70     1658.76     55.04 o 
  -9   0   2       43.41       70.02     21.77 o 
  -8   0   2       95.56       89.17     20.88 o 
  -7   0   2     4876.18     4839.84     79.64 o 
  -6   0   2      125.34      267.09     23.77 o 
  -5   0   2     6292.99     5909.65     84.55 o 
  -4   0   2     1941.44     2054.34     43.88 o 
  -3   0   2    13163.91    12255.60    138.20 o 
  -2   0   2     8202.69     7876.38     94.88 o 
  -1   0   2       88.65       86.76     14.74 o 
   0   0   2     6481.01     6431.77     82.33 o 
   1   0   2     3619.41     4182.00     63.58 o 
   2   0   2      971.05      903.08     31.26 o 
   3   0   2       79.27      168.89     18.32 o 
   4   0   2     8008.28     8109.88    131.17 o 
   5   0   2    10059.24    10151.54    198.32 o 
   6   0   2       30.83       89.85     27.89 o 
   7   0   2       95.35       77.36     28.78 o 
   8   0   2      123.92       55.81     30.89 o 
   9   0   2      933.19      891.20     61.84 o 
  10   0   2        0.01      -30.49     30.49 o 
  11   0   2      412.70      569.79     58.10 o 
  12   0   2      730.31      681.79     63.05 o 
  13   0   2      167.82      189.91     46.17 o 
  14   0   2       11.04      128.47     43.79 o 
  15   0   2        1.46       43.14     58.40 o 
  16   0   2     1600.30     1777.93    142.25 o 
 -17   1   2      170.84      148.75     33.54 o 
 -16   1   2      454.99      460.93     63.23 o 
 -15   1   2       29.12       40.21     28.84 o 
 -14   1   2       28.30       60.94     27.91 o 
 -13   1   2      979.66     1020.22     51.31 o 
 -12   1   2     1921.07     1947.01     54.37 o 
 -11   1   2     1254.80     1270.84     37.26 o 
 -10   1   2      389.17      344.41     23.25 o 
  -9   1   2      604.38      610.82     25.86 o 
  -8   1   2        1.81       -1.62     12.78 o 
  -7   1   2      972.76     1069.50     27.36 o 
  -6   1   2     1079.11     1179.21     26.62 o 
  -5   1   2     1005.52      912.98     23.69 o 
  -4   1   2      477.84      485.62     18.33 o 
  -3   1   2     5835.70     5564.67     53.86 o 
  -2   1   2    11335.59    11129.10     88.95 o 
  -1   1   2     9946.40     9789.87     93.33 o 
   0   1   2      958.51      974.79     22.44 o 
   1   1   2     2143.54     2042.02     30.61 o 
   2   1   2     1027.36     1068.04     25.36 o 
   3   1   2     2217.61     2052.56     29.97 o 
   4   1   2      173.80      177.96     16.59 o 
   5   1   2     2590.86     2446.23     42.56 o 
   6   1   2     2334.67     2124.06     38.65 o 
   7   1   2       90.37       88.43     15.11 o 
   8   1   2       87.38       73.44     16.79 o 
   9   1   2       31.21       36.94     22.37 o 
  10   1   2      334.77      375.13     34.32 o 
  11   1   2      320.96      309.40     34.24 o 
  12   1   2      643.75      622.51     43.25 o 
  13   1   2      281.52      324.98     37.61 o 
  14   1   2      183.66      188.06     34.93 o 
  15   1   2       93.26       81.32     35.94 o 
  16   1   2       10.75      -38.96     39.80 o 
 -17   2   2        1.90      -16.13     35.99 o 
 -16   2   2       52.00       83.02     35.79 o 
 -15   2   2       67.33       40.75     22.50 o 
 -14   2   2      720.67      776.30     52.85 o 
 -13   2   2     1158.60     1217.52     51.15 o 
 -12   2   2      788.46      829.45     41.49 o 
 -11   2   2       69.62       54.90     22.36 o 
 -10   2   2     4430.53     4418.02     60.52 o 
  -9   2   2      400.91      344.06     20.82 o 
  -8   2   2      272.90      302.74     19.54 o 
  -7   2   2       39.17       84.58     13.27 o 
  -6   2   2      142.01      135.56     13.08 o 
  -5   2   2      490.22      387.59     17.48 o 
  -4   2   2     1884.26     1681.78     28.25 o 
  -3   2   2      312.98      383.60     16.57 o 
  -2   2   2     2042.20     1893.37     32.29 o 
  -1   2   2     1805.93     1660.80     35.41 o 
   0   2   2     2022.20     1817.06     29.56 o 
   1   2   2    11643.56    11737.13    102.30 o 
   2   2   2      487.80      402.37     16.96 o 
   3   2   2       92.83       87.87     12.48 o 
   4   2   2     1440.78     1408.00     31.69 o 
   5   2   2      276.36      281.09     23.70 o 
   6   2   2      691.67      674.91     28.69 o 
   7   2   2        2.69        0.91     14.15 o 
   8   2   2      999.27      853.80     32.69 o 
   9   2   2     1802.97     1719.85     53.46 o 
  10   2   2     2059.09     1904.92     59.55 o 
  11   2   2      209.69      154.04     29.30 o 
  12   2   2       87.76      126.78     28.50 o 
  13   2   2      981.74     1033.58     54.09 o 
  14   2   2     1496.90     1628.46     77.42 o 
  15   2   2      763.61      847.53     62.43 o 
 -17   3   2      105.81      159.56     46.43 o 
 -16   3   2       24.11       41.50     40.55 o 
 -15   3   2      626.13      566.41     51.04 o 
 -14   3   2      425.57      379.38     37.28 o 
 -13   3   2      330.91      399.11     35.43 o 
 -12   3   2      260.82      285.67     32.87 o 
 -11   3   2      519.04      586.86     33.07 o 
 -10   3   2      538.82      537.29     31.42 o 
  -9   3   2     1581.06     1473.26     44.81 o 
  -8   3   2      730.19      713.30     31.70 o 
  -7   3   2      423.89      476.65     25.59 o 
  -6   3   2      473.89      438.58     23.35 o 
  -5   3   2        8.43       55.99     14.94 o 
  -4   3   2      132.66      250.26     15.01 o 
  -3   3   2      211.10      237.11     17.10 o 
  -2   3   2        5.24       -4.59     10.46 o 
  -1   3   2      750.28      625.88     18.74 o 
   0   3   2     5658.14     5955.46     57.53 o 
   1   3   2     3456.54     3761.66     43.88 o 
   2   3   2      113.46      232.34     15.03 o 
   3   3   2      468.64      523.87     19.21 o 
   4   3   2     7063.12     6472.15     65.11 o 
   5   3   2     2210.37     2077.52     40.58 o 
   6   3   2     1794.11     1649.05     37.67 o 
   7   3   2      125.63      160.24     16.74 o 
   8   3   2       93.36       86.77     18.70 o 
   9   3   2      315.64      361.88     27.48 o 
  10   3   2      189.08      216.04     30.69 o 
  11   3   2      133.11      180.13     29.82 o 
  12   3   2      360.32      361.07     37.04 o 
  13   3   2      265.94      233.93     34.17 o 
  14   3   2       21.36       40.89     32.84 o 
  15   3   2      830.72      844.69     62.81 o 
 -17   4   2      150.07      100.51     44.05 o 
 -16   4   2      638.09      675.55     56.60 o 
 -15   4   2      126.52      125.16     37.00 o 
 -14   4   2     1068.13     1099.95     50.04 o 
 -13   4   2       17.99       19.63     23.36 o 
 -12   4   2        7.18        2.01     21.56 o 
 -11   4   2      366.50      390.05     28.87 o 
 -10   4   2      900.90      936.92     42.76 o 
  -9   4   2      107.10       98.79     21.05 o 
  -8   4   2     3815.61     3938.97     62.35 o 
  -7   4   2     1962.32     1710.07     39.98 o 
  -6   4   2     4804.88     4790.17     64.22 o 
  -5   4   2      786.45      700.16     29.09 o 
  -4   4   2     1059.38     1238.89     27.50 o 
  -3   4   2      533.16      617.72     20.75 o 
  -2   4   2     2209.27     2186.07     32.78 o 
  -1   4   2     1838.63     1701.56     29.09 o 
   0   4   2     1154.66     1249.43     27.28 o 
   1   4   2      105.01       93.79     13.25 o 
   2   4   2     1487.63     1431.73     30.70 o 
   3   4   2      250.14      238.60     17.04 o 
   4   4   2        6.20       23.49     11.95 o 
   5   4   2     1830.96     2090.18     35.21 o 
   6   4   2     1612.34     1513.07     38.25 o 
   7   4   2     1168.42     1172.22     37.55 o 
   8   4   2     1255.86     1222.00     42.95 o 
   9   4   2      487.98      522.88     31.38 o 
  10   4   2       31.79       27.38     23.63 o 
  11   4   2      266.60      230.96     32.06 o 
  12   4   2       48.32       65.97     26.15 o 
  13   4   2      199.76      198.62     38.60 o 
  14   4   2       19.21        0.46     31.21 o 
  15   4   2      413.30      603.03     56.13 o 
 -17   5   2      434.48      507.71     60.94 o 
 -16   5   2       17.09      -13.94     32.09 o 
 -15   5   2      795.19      746.11     56.98 o 
 -14   5   2      115.22       82.83     26.83 o 
 -13   5   2       63.64       54.00     25.19 o 
 -12   5   2     4002.24     3785.95     73.58 o 
 -11   5   2     1395.19     1392.49     54.02 o 
 -10   5   2       65.40       91.12     23.31 o 
  -9   5   2       37.58       69.23     22.23 o 
  -8   5   2      522.10      627.23     31.88 o 
  -7   5   2     1094.72     1240.95     36.02 o 
  -6   5   2      129.93      159.68     16.74 o 
  -5   5   2      312.68      357.03     24.72 o 
  -4   5   2      102.17      116.65     13.74 o 
  -3   5   2     7877.50     8057.55     75.70 o 
  -2   5   2      112.25       47.20     12.71 o 
  -1   5   2     1738.26     1655.48     30.08 o 
   0   5   2     1516.14     1599.64     29.70 o 
   1   5   2     6609.01     6685.46     66.82 o 
   2   5   2     8315.83     8598.81     86.57 o 
   3   5   2     1555.22     1471.36     31.39 o 
   4   5   2     1207.32     1423.49     31.14 o 
   5   5   2        8.10       33.76     10.74 o 
   6   5   2      139.25      159.15     16.04 o 
   7   5   2      865.99      856.99     27.67 o 
   8   5   2       59.63       47.58     19.44 o 
   9   5   2       15.16        5.48     16.83 o 
  10   5   2      294.45      375.74     34.72 o 
  11   5   2      291.69      353.21     34.98 o 
  12   5   2      725.32      792.05     47.84 o 
  13   5   2      113.06       85.79     33.58 o 
  14   5   2       97.92      145.30     38.49 o 
  15   5   2      181.08      170.55     40.96 o 
 -16   6   2      159.54      245.78     43.73 o 
 -15   6   2      198.51      223.68     35.45 o 
 -14   6   2       16.83       52.03     26.59 o 
 -13   6   2      607.30      713.16     42.55 o 
 -12   6   2      832.41      875.23     46.87 o 
 -11   6   2       49.91       64.03     24.98 o 
 -10   6   2      701.33      724.00     38.61 o 
  -9   6   2      434.31      445.89     31.25 o 
  -8   6   2      242.60      329.39     28.41 o 
  -7   6   2      591.30      566.08     29.53 o 
  -6   6   2      827.38     1079.64     39.10 o 
  -5   6   2      394.17      378.20     18.79 o 
  -4   6   2     8945.69     9690.72     89.84 o 
  -3   6   2      453.26      468.03     20.59 o 
  -2   6   2      988.14     1036.68     26.55 o 
  -1   6   2     1538.84     1471.19     31.62 o 
   0   6   2        5.90      -11.86     12.03 o 
   1   6   2      325.77      419.81     20.88 o 
   2   6   2      658.06      776.15     25.42 o 
   3   6   2      238.09      264.48     18.82 o 
   4   6   2       21.76       16.34     13.71 o 
   5   6   2      422.26      384.34     21.56 o 
   6   6   2      357.02      360.21     26.86 o 
   7   6   2       59.04       69.34     15.89 o 
   8   6   2       67.63       83.84     22.03 o 
   9   6   2        0.27       35.05     20.79 o 
  10   6   2     4289.81     4139.99     89.50 o 
  11   6   2     2015.14     1989.78     61.64 o 
  12   6   2     1198.10     1047.79     61.72 o 
  13   6   2      266.99      374.31     45.10 o 
  14   6   2        2.31      -32.71     32.71 o 
  15   6   2       40.98       62.17     36.14 o 
 -16   7   2        0.20       11.91     33.15 o 
 -15   7   2      117.04      124.96     32.15 o 
 -14   7   2      880.28      888.32     48.60 o 
 -13   7   2        0.73      -23.57     23.57 o 
 -12   7   2      655.85      608.56     39.19 o 
 -11   7   2      457.69      487.09     35.64 o 
 -10   7   2        0.97        7.79     21.49 o 
  -9   7   2      255.02      257.23     25.40 o 
  -8   7   2       13.15       16.51     20.17 o 
  -7   7   2      146.12      152.06     23.70 o 
  -6   7   2      148.15      132.50     20.67 o 
  -5   7   2       10.36        0.27     12.40 o 
  -4   7   2     1335.08     1305.79     30.27 o 
  -3   7   2       90.48       78.06     14.92 o 
  -2   7   2       11.25       12.69     12.97 o 
  -1   7   2       59.43       44.05     11.59 o 
   0   7   2      826.37      853.02     27.63 o 
   1   7   2       19.16       15.02      8.95 o 
   2   7   2     2839.55     3218.70     46.16 o 
   3   7   2      878.37      849.49     28.57 o 
   4   7   2     6002.05     6527.41     73.54 o 
   5   7   2     1903.56     1811.79     38.15 o 
   6   7   2       47.03       21.18     20.64 o 
   7   7   2      482.96      540.08     34.21 o 
   8   7   2      736.88      794.14     40.29 o 
   9   7   2     1430.43     1380.44     47.74 o 
  10   7   2       21.33        7.51     20.85 o 
  11   7   2       31.22       43.17     21.33 o 
  12   7   2        3.29      -14.63     28.74 o 
  13   7   2       73.77       63.07     33.63 o 
  14   7   2      190.35      178.60     40.35 o 
  15   7   2      252.75      273.36     53.76 o 
 -16   8   2        0.05      -28.64     28.64 o 
 -15   8   2      253.37      225.31     36.79 o 
 -14   8   2        6.35       11.46     26.22 o 
 -13   8   2       72.58       67.49     25.97 o 
 -12   8   2      278.20      302.32     33.25 o 
 -11   8   2      558.67      578.61     42.17 o 
 -10   8   2        0.62       12.40     22.63 o 
  -9   8   2      204.65      218.24     28.02 o 
  -8   8   2      317.45      341.90     31.87 o 
  -7   8   2      687.73      724.96     34.74 o 
  -6   8   2     4880.94     5063.03     61.68 o 
  -5   8   2        2.78        8.12     13.82 o 
  -4   8   2     3250.23     3679.35     50.57 o 
  -3   8   2     1066.23      995.36     29.01 o 
  -2   8   2     2078.49     2251.49     38.84 o 
  -1   8   2      502.04      524.16     24.44 o 
   0   8   2       39.64       26.24     13.60 o 
   1   8   2      445.91      440.96     23.51 o 
   2   8   2       69.70      115.94     16.01 o 
   3   8   2     3440.80     3502.44     51.03 o 
   4   8   2       35.90       37.32     15.23 o 
   5   8   2      373.01      387.73     26.50 o 
   6   8   2      275.98      316.25     26.22 o 
   7   8   2      406.07      447.04     30.67 o 
   8   8   2      889.90      772.72     41.37 o 
   9   8   2       19.75       34.65     19.93 o 
  10   8   2      860.46      945.18     43.91 o 
  11   8   2       67.80       62.22     31.54 o 
  12   8   2     1090.04     1032.93     69.77 o 
  13   8   2      301.57      312.81     44.12 o 
  14   8   2       94.15      119.29     39.73 o 
 -15   9   2      110.44      134.35     33.63 o 
 -14   9   2      310.55      398.37     44.39 o 
 -13   9   2     1675.41     1615.32     66.07 o 
 -12   9   2        0.37       23.55     24.55 o 
 -11   9   2      149.44       89.55     25.58 o 
 -10   9   2     1223.30     1246.53     50.08 o 
  -9   9   2      228.80      212.85     31.24 o 
  -8   9   2      838.76      834.53     39.67 o 
  -7   9   2      335.75      329.49     27.43 o 
  -6   9   2       28.91       12.61     14.81 o 
  -5   9   2       31.65       58.56     15.74 o 
  -4   9   2      345.00      378.49     22.02 o 
  -3   9   2     3614.54     3917.20     53.53 o 
  -2   9   2    10895.36    11299.91    105.28 o 
  -1   9   2     1626.17     1627.58     36.34 o 
   0   9   2     1401.07     1428.60     32.63 o 
   1   9   2       64.02       67.38     15.37 o 
   2   9   2     2912.34     2993.48     53.35 o 
   3   9   2      283.20      293.88     21.38 o 
   4   9   2      172.29      221.30     21.10 o 
   5   9   2      514.84      592.10     31.42 o 
   6   9   2       35.32       46.70     21.04 o 
   7   9   2      390.74      406.67     30.99 o 
   8   9   2      438.30      462.50     33.34 o 
   9   9   2      221.00      155.45     28.33 o 
  10   9   2      279.37      317.83     30.60 o 
  11   9   2        3.62       -4.28     18.24 o 
  12   9   2      220.43      202.51     38.73 o 
  13   9   2     1003.42     1074.52     75.63 o 
  14   9   2       16.78       10.03     40.84 o 
 -15  10   2        2.04       26.78     29.43 o 
 -14  10   2       43.29      -15.19     26.77 o 
 -13  10   2        4.71      -26.88     26.88 o 
 -12  10   2      550.16      624.66     46.50 o 
 -11  10   2        0.02       47.80     24.65 o 
 -10  10   2        1.24      -12.48     19.30 o 
  -9  10   2      379.79      432.50     34.59 o 
  -8  10   2       18.60        0.86     21.78 o 
  -7  10   2       12.16       31.85     21.12 o 
  -6  10   2      209.66      208.72     20.20 o 
  -5  10   2      303.19      324.50     22.60 o 
  -4  10   2       31.09       61.40     16.49 o 
  -3  10   2     2456.34     2338.40     42.33 o 
  -2  10   2     5418.48     5498.62     66.58 o 
  -1  10   2      120.63      112.13     14.16 o 
   0  10   2       70.36       47.89     15.32 o 
   1  10   2      398.82      459.71     23.68 o 
   2  10   2       56.90       58.88     17.56 o 
   3  10   2      134.78      132.73     19.10 o 
   4  10   2        5.12        4.73     16.54 o 
   5  10   2      128.12      198.29     24.61 o 
   6  10   2      333.95      303.35     27.61 o 
   7  10   2      319.11      289.65     29.36 o 
   8  10   2      955.14      926.49     43.03 o 
   9  10   2     1153.13     1072.87     46.82 o 
  10  10   2      105.15       67.34     30.71 o 
  11  10   2        0.86        4.74     35.47 o 
  12  10   2       32.83      -32.61     32.61 o 
  13  10   2       29.42       14.63     30.63 o 
 -14  11   2        1.79      -31.70     31.70 o 
 -13  11   2       66.50       83.69     31.54 o 
 -12  11   2      112.81      167.44     34.97 o 
 -11  11   2      267.43      247.62     39.55 o 
 -10  11   2        7.99       16.42     25.21 o 
  -9  11   2       25.22       34.09     26.67 o 
  -8  11   2      703.57      749.29     46.03 o 
  -7  11   2        7.50       44.68     26.21 o 
  -6  11   2      722.37      652.72     34.46 o 
  -5  11   2     1119.90     1105.10     34.85 o 
  -4  11   2       42.70       47.06     16.81 o 
  -3  11   2        1.51      -14.93     14.93 o 
  -2  11   2      854.93      972.17     31.91 o 
  -1  11   2        2.02        1.22     14.88 o 
   0  11   2      650.42      700.10     28.03 o 
   1  11   2      319.34      388.47     23.09 o 
   2  11   2       10.88       22.15     16.13 o 
   3  11   2       72.35       60.76     15.06 o 
   4  11   2      145.32      171.80     21.71 o 
   5  11   2     1696.25     1768.50     62.11 o 
   6  11   2      919.00      843.09     45.68 o 
   7  11   2      325.65      435.55     37.03 o 
   8  11   2     1334.28     1259.60     54.57 o 
   9  11   2     1882.93     1821.99     61.67 o 
  10  11   2      166.15      125.36     38.33 o 
  11  11   2       90.89       15.34     38.67 o 
  12  11   2      125.20      151.81     45.10 o 
  13  11   2       95.23       40.21     43.26 o 
 -14  12   2      102.76       46.07     36.86 o 
 -13  12   2       33.39       63.94     30.51 o 
 -12  12   2      283.34      267.86     31.61 o 
 -11  12   2      437.52      369.65     40.19 o 
 -10  12   2       27.16        3.15     26.59 o 
  -9  12   2      114.38      111.00     30.85 o 
  -8  12   2        1.48      -24.44     24.44 o 
  -7  12   2      516.92      416.51     38.51 o 
  -6  12   2       12.03       21.44     25.85 o 
  -5  12   2      401.07      392.34     29.73 o 
  -4  12   2      814.66      826.32     37.77 o 
  -3  12   2        0.08       11.36     18.70 o 
  -2  12   2        7.96       52.75     19.24 o 
  -1  12   2      235.16      253.37     21.37 o 
   0  12   2       30.69       73.02     20.92 o 
   1  12   2       70.22       79.13     21.65 o 
   2  12   2      111.95      158.35     23.02 o 
   3  12   2      117.20      108.93     23.72 o 
   4  12   2        1.06      -13.85     20.00 o 
   5  12   2       46.54       48.30     22.01 o 
   6  12   2      370.85      357.52     34.81 o 
   7  12   2      148.92      129.90     27.51 o 
   8  12   2       86.44      102.94     31.34 o 
   9  12   2        6.03        1.21     28.98 o 
  10  12   2      509.85      528.39     48.21 o 
  11  12   2       33.42       14.51     36.74 o 
  12  12   2        6.96      -17.05     38.50 o 
 -13  13   2       17.45      -19.50     25.35 o 
 -12  13   2        5.34        9.05     29.47 o 
 -11  13   2       10.28       18.28     28.55 o 
 -10  13   2      956.39      963.86     54.89 o 
  -9  13   2       22.82       14.84     27.59 o 
  -8  13   2      316.80      343.49     36.43 o 
  -7  13   2      500.70      514.56     40.74 o 
  -6  13   2      142.16      139.77     29.42 o 
  -5  13   2     2031.83     1925.17     51.59 o 
  -4  13   2     1296.33     1267.26     44.91 o 
  -3  13   2       41.54       30.78     24.07 o 
  -2  13   2       53.85       38.04     24.79 o 
  -1  13   2      492.83      514.35     37.49 o 
   0  13   2        8.14      -12.40     23.18 o 
   1  13   2      465.18      499.66     37.69 o 
   2  13   2       10.22       10.45     20.69 o 
   3  13   2       13.31        5.85     24.33 o 
   4  13   2      177.68      201.76     29.18 o 
   5  13   2      102.82       73.60     23.38 o 
   6  13   2      292.61      257.26     35.81 o 
   7  13   2      207.57      223.83     32.60 o 
   8  13   2      334.98      365.15     42.59 o 
   9  13   2       10.02       13.26     32.90 o 
  10  13   2      395.36      376.76     45.69 o 
  11  13   2      241.79      257.89     49.38 o 
  12  13   2       97.13      154.90     44.15 o 
 -12  14   2       19.00       20.51     29.18 o 
 -11  14   2      394.14      378.08     42.28 o 
 -10  14   2        5.23       -3.45     28.33 o 
  -9  14   2       12.67       49.50     28.71 o 
  -8  14   2      327.97      363.01     38.57 o 
  -7  14   2      748.84      769.71     46.53 o 
  -6  14   2      559.25      576.29     40.47 o 
  -5  14   2       39.30       40.06     29.66 o 
  -4  14   2      163.19      187.12     29.88 o 
  -3  14   2     1599.57     1637.82     58.60 o 
  -2  14   2        1.78      -23.76     23.76 o 
  -1  14   2        2.19      -22.83     22.83 o 
   0  14   2      766.37      753.69     45.28 o 
   1  14   2        3.68      -18.74     23.67 o 
   2  14   2       29.30       31.35     24.57 o 
   3  14   2      340.63      307.07     34.16 o 
   4  14   2        7.12       44.45     22.27 o 
   5  14   2        4.62       12.01     21.32 o 
   6  14   2        3.71      -23.02     23.02 o 
   7  14   2      201.01      244.69     33.69 o 
   8  14   2       15.40       21.76     29.91 o 
   9  14   2      292.68      162.76     38.88 o 
  10  14   2        4.51       -8.63     33.91 o 
  11  14   2        1.28       34.70     31.54 o 
 -12  15   2       47.64       28.96     31.28 o 
 -11  15   2      260.45      405.96     43.80 o 
 -10  15   2        4.94        0.84     27.42 o 
  -9  15   2       69.41       16.57     32.85 o 
  -8  15   2      479.34      458.69     47.52 o 
  -7  15   2       12.76       -1.07     30.07 o 
  -6  15   2       42.77       24.05     30.02 o 
  -5  15   2       31.68        6.43     29.29 o 
  -4  15   2       75.02       45.83     25.37 o 
  -3  15   2      218.45      267.51     33.20 o 
  -2  15   2      162.43      214.47     31.42 o 
  -1  15   2      404.90      400.75     36.67 o 
   0  15   2      246.29      285.94     31.26 o 
   1  15   2      271.69      210.00     30.20 o 
   2  15   2      108.38      121.42     28.28 o 
   3  15   2      564.47      526.63     41.00 o 
   4  15   2        9.49        2.94     24.30 o 
   5  15   2        5.24       39.05     20.86 o 
   6  15   2       37.36      -20.14     28.09 o 
   7  15   2      215.84      188.82     44.93 o 
   8  15   2      519.63      555.53     50.90 o 
   9  15   2       80.36      128.28     37.36 o 
  10  15   2      328.30      338.36     47.46 o 
 -11  16   2       10.27      -17.61     33.41 o 
 -10  16   2      153.49      198.95     42.42 o 
  -9  16   2       21.87       68.08     32.89 o 
  -8  16   2      223.21      230.71     40.92 o 
  -7  16   2      357.27      408.48     47.41 o 
  -6  16   2      982.99      913.37     60.13 o 
  -5  16   2       20.49       -9.13     31.19 o 
  -4  16   2      147.90      156.70     34.75 o 
  -3  16   2      290.87      301.92     35.05 o 
  -2  16   2      228.40      152.78     30.52 o 
  -1  16   2       84.53       74.82     28.62 o 
   0  16   2        0.12       18.47     21.98 o 
   1  16   2      176.84      196.68     31.96 o 
   2  16   2      372.62      432.11     39.35 o 
   3  16   2      358.09      426.80     39.59 o 
   4  16   2       22.77       83.89     27.67 o 
   5  16   2       17.17       -8.11     25.14 o 
   6  16   2      486.81      569.59     45.43 o 
   7  16   2      824.23      884.19     68.61 o 
   8  16   2      334.02      456.41     57.63 o 
   9  16   2       82.25       16.90     40.61 o 
 -10  17   2      159.59      242.67     43.66 o 
  -9  17   2       13.27       12.97     35.30 o 
  -8  17   2      134.89      127.47     39.50 o 
  -7  17   2       13.23      -29.44     31.92 o 
  -6  17   2        2.11       21.37     33.68 o 
  -5  17   2       36.47       18.78     33.54 o 
  -4  17   2      346.07      382.31     44.99 o 
  -3  17   2       35.92       78.85     29.81 o 
  -2  17   2      274.94      256.46     34.54 o 
  -1  17   2       19.34      -19.28     25.76 o 
   0  17   2      279.53      285.45     39.03 o 
   1  17   2       16.33       46.01     27.45 o 
   2  17   2      314.60      333.95     39.02 o 
   3  17   2       24.97       11.27     26.30 o 
   4  17   2       82.07      114.29     31.32 o 
   5  17   2       67.77      107.73     34.64 o 
   6  17   2       36.62       21.17     32.62 o 
   7  17   2        9.32       67.86     41.73 o 
   8  17   2       18.99       -6.21     38.88 o 
  -8  18   2       90.83      135.63     40.14 o 
  -7  18   2       50.34       22.97     34.13 o 
  -6  18   2        1.16       49.00     36.02 o 
  -5  18   2      195.27      286.51     43.87 o 
  -4  18   2       95.43      118.12     38.02 o 
  -3  18   2      549.72      439.35     47.31 o 
  -2  18   2       29.55       63.20     30.06 o 
  -1  18   2      177.18      159.82     33.75 o 
   0  18   2      718.22      844.80     58.08 o 
   1  18   2      453.20      436.32     41.39 o 
   2  18   2        0.71      -26.82     26.82 o 
   3  18   2       27.33      -11.20     26.83 o 
   4  18   2      289.93      334.45     40.30 o 
   5  18   2       37.45       42.25     32.37 o 
   6  18   2      682.90      709.81     59.36 o 
   7  18   2      155.89      156.11     47.56 o 
  -6  19   2      269.69      248.71     43.83 o 
  -5  19   2       59.48       40.65     32.21 o 
  -4  19   2      156.07      173.24     41.71 o 
  -3  19   2       15.14      -23.37     29.35 o 
  -2  19   2      890.09      974.08     65.41 o 
  -1  19   2       83.08       61.96     31.61 o 
   0  19   2        6.12       40.58     22.09 o 
   1  19   2      261.74      218.93     37.12 o 
   2  19   2     1015.73      987.28     58.45 o 
   3  19   2       62.78       69.41     32.12 o 
   4  19   2       63.85       54.02     31.40 o 
   5  19   2      128.16      186.35     41.28 o 
  -4  20   2       15.77        8.47     35.12 o 
  -3  20   2       81.55       59.36     34.93 o 
  -2  20   2       67.25       86.67     38.26 o 
  -1  20   2        5.81       27.46     30.04 o 
   0  20   2      299.48      205.03     30.23 o 
   1  20   2       34.79       46.89     30.78 o 
   2  20   2      271.26      334.11     41.96 o 
 -17   1   3       25.58      -72.79     95.92 o 
 -16   1   3        4.72      -24.70     29.59 o 
 -15   1   3       75.82      104.05     33.65 o 
 -14   1   3       17.40       17.29     28.54 o 
 -13   1   3     3294.11     3299.63     78.23 o 
 -12   1   3      194.64      230.31     32.36 o 
 -11   1   3     2927.50     2883.43     59.52 o 
 -10   1   3     4067.42     4160.93     60.41 o 
  -9   1   3       21.88       80.34     16.21 o 
  -8   1   3      765.74      892.00     29.25 o 
  -7   1   3     3539.92     3654.23     53.87 o 
  -6   1   3      854.05      892.10     30.08 o 
  -5   1   3       11.57       23.68     12.95 o 
  -4   1   3        1.36       -2.35     11.45 o 
  -3   1   3      547.63      648.43     24.58 o 
  -2   1   3       10.11       18.95      8.87 o 
  -1   1   3     1035.02     1176.58     24.64 o 
   0   1   3     1312.96     1229.38     27.40 o 
   1   1   3     1711.21     1760.83     32.17 o 
   2   1   3      804.45      859.55     25.73 o 
   3   1   3     1329.30     1277.49     30.49 o 
   4   1   3     4554.87     4723.89     55.31 o 
   5   1   3       81.76      103.83     15.90 o 
   6   1   3      294.45      343.66     21.68 o 
   7   1   3        0.17       22.55     18.63 o 
   8   1   3       44.34       89.19     25.31 o 
   9   1   3      641.15      683.92     42.96 o 
  10   1   3      251.54      246.79     32.81 o 
  11   1   3      135.19      164.06     30.95 o 
  12   1   3      673.28      638.13     45.92 o 
  13   1   3      543.39      479.42     43.28 o 
  14   1   3      911.85      878.43     56.26 o 
  15   1   3       48.35       26.79     37.15 o 
 -17   2   3        1.02      -29.06     35.40 o 
 -16   2   3       20.54       40.61     32.44 o 
 -15   2   3        8.43      -14.61     27.79 o 
 -14   2   3       64.05       66.24     30.51 o 
 -13   2   3      170.96      170.67     31.91 o 
 -12   2   3      244.85      275.91     29.59 o 
 -11   2   3       24.11       66.08     22.50 o 
 -10   2   3       37.31       25.59     20.75 o 
  -9   2   3      117.17      183.96     18.92 o 
  -8   2   3      850.36      877.83     28.71 o 
  -7   2   3      447.24      527.33     23.66 o 
  -6   2   3       52.09       35.24     14.13 o 
  -5   2   3     1496.63     1801.99     33.05 o 
  -4   2   3      539.41      614.85     21.73 o 
  -3   2   3      646.34      677.30     25.48 o 
  -2   2   3     1085.89     1046.37     27.91 o 
  -1   2   3        5.59      -13.25     13.25 o 
   0   2   3     1887.63     1988.98     33.16 o 
   1   2   3     6506.68     7216.31     71.59 o 
   2   2   3      173.54      249.94     17.11 o 
   3   2   3      148.59       85.64     13.61 o 
   4   2   3       72.12       66.73     13.01 o 
   5   2   3       73.38       72.96     11.49 o 
   6   2   3      573.74      629.67     35.65 o 
   7   2   3       19.97       53.28     16.90 o 
   8   2   3      249.79      301.75     36.57 o 
   9   2   3      643.01      620.84     41.73 o 
  10   2   3      540.98      492.84     40.09 o 
  11   2   3     1552.93     1386.45     59.97 o 
  12   2   3       59.49       67.32     29.92 o 
  13   2   3       16.14       42.85     29.77 o 
  14   2   3      125.80      149.54     35.81 o 
  15   2   3       55.62       31.12     36.81 o 
 -17   3   3      207.72      230.51     46.78 o 
 -16   3   3      131.74      165.11     37.11 o 
 -15   3   3        0.26      -28.73     28.73 o 
 -14   3   3     1195.05     1153.18     57.72 o 
 -13   3   3     2404.67     2403.95     60.26 o 
 -12   3   3       11.31        7.82     22.88 o 
 -11   3   3      157.87      202.00     27.60 o 
 -10   3   3       43.34       44.27     23.94 o 
  -9   3   3      525.68      544.85     31.50 o 
  -8   3   3      207.32      244.71     18.00 o 
  -7   3   3      943.61     1023.94     28.33 o 
  -6   3   3       27.19       27.46     13.32 o 
  -5   3   3     1164.26     1321.04     30.19 o 
  -4   3   3     1056.96      913.38     25.53 o 
  -3   3   3     2649.24     2476.21     41.95 o 
  -2   3   3     2914.12     2908.12     48.55 o 
  -1   3   3      494.27      556.40     25.89 o 
   0   3   3       60.63       18.57     12.05 o 
   1   3   3     4250.75     4708.92     54.92 o 
   2   3   3        9.23        6.39     12.91 o 
   3   3   3     1833.26     2104.41     37.35 o 
   4   3   3      473.67      456.07     21.90 o 
   5   3   3      721.79      708.11     30.23 o 
   6   3   3      191.27      140.92     20.79 o 
   7   3   3     1563.86     1543.00     41.99 o 
   8   3   3      713.81      751.97     43.03 o 
   9   3   3     2123.22     2083.36     67.60 o 
  10   3   3     1525.81     1296.76     56.66 o 
  11   3   3       59.70       19.26     25.21 o 
  12   3   3       72.59      124.17     31.23 o 
  13   3   3       18.47       22.30     28.89 o 
  14   3   3      860.38      855.60     64.18 o 
 -17   4   3       38.36       52.45     37.53 o 
 -16   4   3        0.00      -26.24     29.74 o 
 -15   4   3      368.46      316.62     40.49 o 
 -14   4   3      423.77      441.91     41.42 o 
 -13   4   3     1092.40     1098.45     49.14 o 
 -12   4   3      113.82      127.45     26.49 o 
 -11   4   3     1207.56     1188.33     50.94 o 
 -10   4   3       20.54       23.73     21.66 o 
  -9   4   3        3.40       33.78     20.54 o 
  -8   4   3       21.75       32.09     19.05 o 
  -7   4   3      859.36      979.99     27.05 o 
  -6   4   3     2057.78     2166.30     37.50 o 
  -5   4   3     1366.45     1560.60     32.10 o 
  -4   4   3        5.16        7.18     10.44 o 
  -3   4   3      164.04      179.92     14.38 o 
  -2   4   3     2758.29     2888.87     46.30 o 
  -1   4   3      606.03      633.98     27.94 o 
   0   4   3      112.51      210.15     16.37 o 
   1   4   3    10075.39    10590.19     96.63 o 
   2   4   3      436.62      459.48     22.12 o 
   3   4   3     1673.38     1612.49     33.98 o 
   4   4   3     1103.74     1087.03     31.80 o 
   5   4   3      246.37      250.68     17.65 o 
   6   4   3      337.08      424.01     27.53 o 
   7   4   3        0.42        4.46     18.24 o 
   8   4   3      317.30      304.51     32.55 o 
   9   4   3      665.13      682.51     43.93 o 
  10   4   3       10.80       -3.53     15.69 o 
  11   4   3       31.62       67.93     27.31 o 
  12   4   3      180.65      217.27     34.73 o 
  13   4   3       49.56       70.90     30.63 o 
  14   4   3       10.34      -31.02     31.02 o 
 -16   5   3      302.53      446.73    147.03 o 
 -15   5   3       86.57      132.89     34.69 o 
 -14   5   3      223.07      291.21     33.50 o 
 -13   5   3       34.06       47.93     24.34 o 
 -12   5   3      638.40      600.77     41.05 o 
 -11   5   3      344.80      417.99     34.60 o 
 -10   5   3     1038.55     1066.84     44.37 o 
  -9   5   3     1309.04     1350.63     43.99 o 
  -8   5   3     1386.46     1452.50     43.94 o 
  -7   5   3      548.31      600.01     30.60 o 
  -6   5   3      590.85      542.32     24.25 o 
  -5   5   3       50.97       51.25     14.11 o 
  -4   5   3        6.88       16.31     12.83 o 
  -3   5   3       36.93       39.42     13.29 o 
  -2   5   3       23.10       64.61     13.32 o 
  -1   5   3     1935.65     1926.49     35.80 o 
   0   5   3      392.74      334.03     19.35 o 
   1   5   3      454.58      491.27     22.79 o 
   2   5   3        6.89       14.25     13.75 o 
   3   5   3     3363.42     3301.28     55.36 o 
   4   5   3       30.15       23.73     13.33 o 
   5   5   3      533.00      566.20     26.41 o 
   6   5   3       96.86      116.02     21.03 o 
   7   5   3      543.24      579.52     33.49 o 
   8   5   3       74.04       66.80     22.44 o 
   9   5   3     1341.36     1262.95     55.58 o 
  10   5   3      173.20      239.26     33.13 o 
  11   5   3      151.76      164.50     35.27 o 
  12   5   3       80.89      137.48     32.27 o 
  13   5   3      294.86      324.65     46.97 o 
  14   5   3      222.65      249.63     44.76 o 
 -16   6   3       64.06      118.86     36.03 o 
 -15   6   3      527.44      603.55     48.85 o 
 -14   6   3      336.45      330.43     36.02 o 
 -13   6   3       18.66       49.76     24.85 o 
 -12   6   3       77.11       95.70     25.33 o 
 -11   6   3      533.75      500.94     36.44 o 
 -10   6   3       52.03       85.78     25.26 o 
  -9   6   3      425.48      400.03     30.72 o 
  -8   6   3      157.40      179.59     26.69 o 
  -7   6   3      510.14      422.32     28.12 o 
  -6   6   3      178.36      179.67     16.75 o 
  -5   6   3     1888.56     1693.50     33.94 o 
  -4   6   3      503.78      609.57     24.72 o 
  -3   6   3     1281.80     1305.95     30.72 o 
  -2   6   3     1442.12     1443.90     31.33 o 
  -1   6   3      997.94     1018.34     28.50 o 
   0   6   3      214.72      163.07     17.04 o 
   1   6   3      598.22      704.04     26.49 o 
   2   6   3      475.05      500.64     24.01 o 
   3   6   3      421.77      502.75     28.41 o 
   4   6   3      637.70      609.96     26.85 o 
   5   6   3       24.80       22.76     11.59 o 
   6   6   3        7.21       13.26     19.90 o 
   7   6   3     1381.96     1285.63     52.24 o 
   8   6   3      539.90      512.28     34.23 o 
   9   6   3      148.26      149.14     29.84 o 
  10   6   3      551.97      509.13     41.15 o 
  11   6   3      209.43      233.82     34.86 o 
  12   6   3      244.06      232.29     41.17 o 
  13   6   3      173.38      127.61     39.13 o 
  14   6   3      121.00      100.59     40.07 o 
 -16   7   3      149.55      118.39     28.76 o 
 -15   7   3       10.97       -2.46     22.85 o 
 -14   7   3        0.47       27.37     23.24 o 
 -13   7   3       25.15       -6.27     24.39 o 
 -12   7   3      299.72      275.79     31.97 o 
 -11   7   3       25.28       44.85     24.53 o 
 -10   7   3     1215.30     1201.36     48.07 o 
  -9   7   3     1264.39     1103.59     48.41 o 
  -8   7   3        1.98       20.87     20.96 o 
  -7   7   3      352.44      413.06     29.48 o 
  -6   7   3       89.50       78.81     14.46 o 
  -5   7   3      394.17      344.08     21.33 o 
  -4   7   3     2036.70     2114.28     39.43 o 
  -3   7   3      784.39      726.28     27.14 o 
  -2   7   3      170.30      155.25     16.33 o 
  -1   7   3     3103.85     3366.10     49.16 o 
   0   7   3       49.27       46.38     12.03 o 
   1   7   3      160.19      205.84     18.99 o 
   2   7   3      610.31      697.65     27.91 o 
   3   7   3      386.24      396.86     23.68 o 
   4   7   3      137.32      111.29     18.65 o 
   5   7   3      142.02      149.99     19.72 o 
   6   7   3     2158.47     2028.29     55.31 o 
   7   7   3     2360.15     2257.67     66.36 o 
   8   7   3       25.92        7.65     21.74 o 
   9   7   3       34.56      -24.11     24.11 o 
  10   7   3       10.87       -4.37     26.09 o 
  11   7   3      135.51      129.72     32.25 o 
  12   7   3      576.02      581.70     53.71 o 
  13   7   3        4.21      -16.77     30.41 o 
  14   7   3      270.76      279.55     45.98 o 
 -16   8   3        9.86       12.79     35.95 o 
 -15   8   3       39.28      128.93    134.49 o 
 -14   8   3        0.58        8.58     28.11 o 
 -13   8   3        2.82        4.88     26.04 o 
 -12   8   3     1474.11     1419.82     55.93 o 
 -11   8   3        6.47       -6.43     16.49 o 
 -10   8   3        9.72       -5.13     22.81 o 
  -9   8   3      533.13      554.69     35.76 o 
  -8   8   3     1411.09     1459.25     48.84 o 
  -7   8   3      292.78      279.52     29.20 o 
  -6   8   3      420.05      453.79     24.45 o 
  -5   8   3      379.51      403.43     23.86 o 
  -4   8   3      357.87      376.55     23.08 o 
  -3   8   3      363.22      371.76     22.70 o 
  -2   8   3      170.78      169.51     16.59 o 
  -1   8   3      257.87      309.44     22.39 o 
   0   8   3     1349.12     1329.74     33.71 o 
   1   8   3     2255.58     2223.03     42.39 o 
   2   8   3     2209.75     2112.96     45.38 o 
   3   8   3        9.60       36.48     18.25 o 
   4   8   3       43.28       37.77     17.45 o 
   5   8   3     2531.56     2492.02     48.31 o 
   6   8   3     1114.60     1145.11     44.52 o 
   7   8   3        2.35       10.45     23.15 o 
   8   8   3      174.27      151.88     23.51 o 
   9   8   3      365.55      330.39     33.12 o 
  10   8   3      158.99      174.69     31.98 o 
  11   8   3       68.59       71.31     29.39 o 
  12   8   3      167.89      232.03     40.63 o 
  13   8   3       54.57       24.25     34.86 o 
 -15   9   3      534.14      504.63     43.17 o 
 -14   9   3      123.47       61.19    125.45 o 
 -13   9   3      485.94      436.28     41.65 o 
 -12   9   3      214.12      239.30     31.91 o 
 -11   9   3      449.87      550.78     37.89 o 
 -10   9   3       39.65       36.27     23.57 o 
  -9   9   3       76.94      117.17     25.69 o 
  -8   9   3      143.96       77.28     19.31 o 
  -7   9   3       64.44      101.18     23.15 o 
  -6   9   3      303.12      343.61     23.64 o 
  -5   9   3       27.91      -16.42     16.42 o 
  -4   9   3      894.27      875.74     32.17 o 
  -3   9   3      284.86      283.71     21.81 o 
  -2   9   3      687.78      731.87     30.94 o 
  -1   9   3      876.84      907.42     32.01 o 
   0   9   3       55.91       52.37     17.89 o 
   1   9   3      766.86      842.87     33.92 o 
   2   9   3       77.54       63.30     15.90 o 
   3   9   3       81.17      105.04     21.54 o 
   4   9   3     1015.28      954.93     35.99 o 
   5   9   3      337.05      317.05     26.27 o 
   6   9   3     2713.14     2991.85     61.94 o 
   7   9   3      273.18      300.02     30.50 o 
   8   9   3       10.53        1.38     23.44 o 
   9   9   3      252.23      343.39     35.88 o 
  10   9   3       13.80      -11.10     20.38 o 
  11   9   3      227.54      203.66     39.72 o 
  12   9   3      165.71      204.09     42.86 o 
  13   9   3       93.47      181.16     47.39 o 
 -15  10   3      362.81      343.71     40.64 o 
 -14  10   3      590.18      590.56     45.43 o 
 -13  10   3      143.34      159.07     35.56 o 
 -12  10   3        0.14      -18.71     24.92 o 
 -11  10   3       41.54       17.23     25.10 o 
 -10  10   3       76.04       62.90     23.46 o 
  -9  10   3      214.40      203.42     30.71 o 
  -8  10   3      107.33      118.22     25.78 o 
  -7  10   3        4.09       -5.03     21.77 o 
  -6  10   3      928.71      888.81     39.16 o 
  -5  10   3     7026.70     6967.03     82.90 o 
  -4  10   3      316.75      279.26     23.39 o 
  -3  10   3       61.27       89.39     18.40 o 
  -2  10   3     1298.06     1308.27     38.63 o 
  -1  10   3     1153.61     1064.49     34.05 o 
   0  10   3      113.71       98.08     18.95 o 
   1  10   3       53.25       45.14     17.86 o 
   2  10   3       12.81        7.69     17.05 o 
   3  10   3     1350.90     1400.62     40.99 o 
   4  10   3        3.70        8.52     18.46 o 
   5  10   3       52.86       22.10     19.65 o 
   6  10   3      502.13      556.17     35.22 o 
   7  10   3      186.57      226.51     28.53 o 
   8  10   3      516.26      542.74     36.59 o 
   9  10   3     3348.47     3295.42     78.70 o 
  10  10   3      407.44      398.48     45.01 o 
  11  10   3      102.94      102.93     40.37 o 
  12  10   3      220.94      187.82     56.34 o 
 -14  11   3       26.06       61.72     33.17 o 
 -13  11   3       35.27      116.67     34.02 o 
 -12  11   3      230.63      310.00     39.20 o 
 -11  11   3      665.40      611.61     46.30 o 
 -10  11   3     1075.26     1087.89     60.68 o 
  -9  11   3       25.92       21.53     25.84 o 
  -8  11   3       98.68       94.17     27.82 o 
  -7  11   3       14.24        2.66     23.24 o 
  -6  11   3      377.48      384.27     30.53 o 
  -5  11   3     2370.89     2389.16     48.13 o 
  -4  11   3       58.48       95.00     20.10 o 
  -3  11   3      169.22      178.55     22.07 o 
  -2  11   3      244.33      216.78     23.72 o 
  -1  11   3        1.16      -14.40     17.18 o 
   0  11   3      108.46      114.79     19.83 o 
   1  11   3       12.67       40.39     18.34 o 
   2  11   3      210.40      179.71     21.57 o 
   3  11   3      471.32      476.63     29.56 o 
   4  11   3      212.42      229.71     24.98 o 
   5  11   3      520.24      509.24     31.58 o 
   6  11   3       23.15       55.00     25.51 o 
   7  11   3      196.05      169.26     29.44 o 
   8  11   3      288.77      308.55     38.79 o 
   9  11   3       15.01        1.82     25.71 o 
  10  11   3      455.74      524.17     57.89 o 
  11  11   3        7.79        6.35     36.30 o 
  12  11   3      517.30      604.40     64.18 o 
 -14  12   3       43.02        6.88     34.31 o 
 -13  12   3      343.91      442.51     45.19 o 
 -12  12   3        5.03       56.25     30.05 o 
 -11  12   3      225.18      149.79     23.21 o 
 -10  12   3       10.74       14.31     27.96 o 
  -9  12   3      395.83      428.26     39.73 o 
  -8  12   3      110.67      112.89     27.82 o 
  -7  12   3     1569.65     1482.35     57.57 o 
  -6  12   3      704.84      670.60     42.07 o 
  -5  12   3     1642.93     1637.70     55.91 o 
  -4  12   3      672.41      698.87     36.28 o 
  -3  12   3      596.39      597.04     30.57 o 
  -2  12   3      178.92      211.04     24.79 o 
  -1  12   3        2.71       -3.76     18.32 o 
   0  12   3       66.26       69.79     20.10 o 
   1  12   3     1485.98     1484.31     46.76 o 
   2  12   3     1682.07     1730.36     53.66 o 
   3  12   3        2.51       39.86     21.83 o 
   4  12   3      229.59      263.79     35.25 o 
   5  12   3      128.13       91.38     25.02 o 
   6  12   3      313.56      357.66     34.88 o 
   7  12   3      189.22      227.12     36.92 o 
   8  12   3      172.66      123.58     30.25 o 
   9  12   3        0.08      -24.68     24.68 o 
  10  12   3       80.42      127.53     43.10 o 
  11  12   3      637.36      639.62     65.72 o 
 -13  13   3      273.47      252.38     43.90 o 
 -12  13   3        1.08      -15.49     23.42 o 
 -11  13   3      652.04      790.84     54.09 o 
 -10  13   3      111.48      172.16     34.38 o 
  -9  13   3       25.63       52.76     28.54 o 
  -8  13   3      404.07      317.67     36.60 o 
  -7  13   3       55.66       33.40     25.03 o 
  -6  13   3       65.57       71.42     26.75 o 
  -5  13   3      292.53      264.59     31.66 o 
  -4  13   3       27.18       19.08     21.23 o 
  -3  13   3     2011.67     1952.39     52.00 o 
  -2  13   3     1062.63     1094.40     54.83 o 
  -1  13   3      118.00      132.73     27.92 o 
   0  13   3      372.60      384.93     35.74 o 
   1  13   3      263.75      274.53     29.08 o 
   2  13   3      395.07      343.51     31.14 o 
   3  13   3       45.35       28.45     20.81 o 
   4  13   3       32.66       53.26     22.36 o 
   5  13   3     2339.92     2432.42     60.69 o 
   6  13   3       18.15       21.19     28.58 o 
   7  13   3      514.79      576.62     56.55 o 
   8  13   3      106.28       60.51     29.68 o 
   9  13   3       49.47       72.04     36.50 o 
  10  13   3      248.24      311.36     52.11 o 
  11  13   3      548.72      757.86     69.36 o 
 -12  14   3       26.03       43.99     34.05 o 
 -11  14   3      446.47      518.03     49.92 o 
 -10  14   3       10.77       -9.50     28.57 o 
  -9  14   3        5.51       16.70     28.42 o 
  -8  14   3        0.06       40.68     27.97 o 
  -7  14   3        0.57        9.49     24.91 o 
  -6  14   3     1478.73     1560.24     68.20 o 
  -5  14   3      241.10      238.29     37.00 o 
  -4  14   3     5775.24     5463.03    109.74 o 
  -3  14   3     2294.30     2140.16     62.14 o 
  -2  14   3      258.70      252.30     31.60 o 
  -1  14   3      983.63     1061.44     51.14 o 
   0  14   3     1104.21     1195.11     54.49 o 
   1  14   3       28.76       37.85     25.47 o 
   2  14   3       37.37       -2.90     23.65 o 
   3  14   3       94.80       93.74     18.65 o 
   4  14   3       74.05       79.10     23.04 o 
   5  14   3      801.24      811.39     48.49 o 
   6  14   3      480.44      538.62     42.93 o 
   7  14   3       54.12       55.14     32.44 o 
   8  14   3     1992.49     2001.43     80.70 o 
   9  14   3      181.52      170.73     39.56 o 
  10  14   3      297.20      302.32     51.84 o 
 -11  15   3      179.86      147.71     40.20 o 
 -10  15   3      181.90      242.28     48.62 o 
  -9  15   3      678.46      752.41     66.52 o 
  -8  15   3        0.12        1.00     30.30 o 
  -7  15   3     1359.39     1254.87     67.49 o 
  -6  15   3        2.53       26.95     31.09 o 
  -5  15   3       86.61       74.41     32.25 o 
  -4  15   3       55.73       63.17     30.14 o 
  -3  15   3       91.50       61.17     26.74 o 
  -2  15   3       41.13       40.25     25.12 o 
  -1  15   3       25.62       64.16     26.24 o 
   0  15   3       38.58       58.96     25.79 o 
   1  15   3      100.23      119.24     28.97 o 
   2  15   3       24.67       60.41     26.98 o 
   3  15   3      187.48      198.18     32.17 o 
   4  15   3      318.49      356.91     37.35 o 
   5  15   3       60.40       88.96     27.23 o 
   6  15   3        0.09       43.12     32.53 o 
   7  15   3        0.00       -4.23     36.30 o 
   8  15   3      136.33       67.57     36.62 o 
   9  15   3      146.44      126.12     39.57 o 
 -10  16   3        3.15       44.44     40.42 o 
  -9  16   3      198.23      280.32     50.88 o 
  -8  16   3      367.63      414.38     56.11 o 
  -7  16   3     1493.00     1463.91     86.24 o 
  -6  16   3       25.60       34.21     31.49 o 
  -5  16   3       23.63       -4.50     29.95 o 
  -4  16   3      139.56      134.06     35.64 o 
  -3  16   3       73.97      129.69     32.47 o 
  -2  16   3        0.07       11.69     25.00 o 
  -1  16   3      379.00      286.00     35.11 o 
   0  16   3     1040.85      907.35     51.17 o 
   1  16   3     2265.85     2306.05     69.26 o 
   2  16   3      966.81     1090.65     56.60 o 
   3  16   3       25.55       59.63     28.16 o 
   4  16   3        3.51       -2.06     22.11 o 
   5  16   3        1.91       10.87     27.93 o 
   6  16   3      146.53      210.82     40.89 o 
   7  16   3       87.52      142.02     45.82 o 
   8  16   3       78.57      101.81     45.39 o 
  -9  17   3       35.73       88.70     43.72 o 
  -8  17   3      125.62      128.14     44.29 o 
  -7  17   3      182.90      250.59     47.76 o 
  -6  17   3      321.25      292.72     47.25 o 
  -5  17   3      425.74      433.30     54.85 o 
  -4  17   3      311.00      351.18     44.98 o 
  -3  17   3      411.22      426.23     46.33 o 
  -2  17   3      150.54      121.33     30.73 o 
  -1  17   3      423.33      434.96     42.49 o 
   0  17   3      239.88      291.56     36.43 o 
   1  17   3      250.57      199.70     34.29 o 
   2  17   3       64.19       15.92     28.45 o 
   3  17   3       15.23       63.63     29.16 o 
   4  17   3       20.11       58.29     28.56 o 
   5  17   3        1.42       -8.74     31.15 o 
   6  17   3     1084.70     1298.36     80.89 o 
   7  17   3       33.23      113.68     46.61 o 
  -7  18   3       74.52       84.05     42.84 o 
  -6  18   3       16.63      -34.53     34.53 o 
  -5  18   3      810.32      873.14     72.69 o 
  -4  18   3      318.24      189.15     45.61 o 
  -3  18   3      471.99      453.05     56.04 o 
  -2  18   3       96.78       51.72     33.38 o 
  -1  18   3      203.72      247.82     37.10 o 
   0  18   3       31.50       65.76     30.63 o 
   1  18   3       14.41       -7.70     27.76 o 
   2  18   3      248.91      291.57     38.83 o 
   3  18   3      120.76      108.71     33.48 o 
   4  18   3       41.10       24.85     28.98 o 
   5  18   3       31.04       23.48     30.03 o 
  -5  19   3        0.20      -13.62     36.46 o 
  -4  19   3       58.55       -8.15     38.20 o 
  -3  19   3      151.99      131.68     37.18 o 
  -2  19   3       28.02       38.67     38.20 o 
  -1  19   3     1170.77     1089.24     66.68 o 
   0  19   3       19.39        8.39     29.56 o 
   1  19   3        0.46        6.04     27.63 o 
   2  19   3       27.29       51.40     32.31 o 
   3  19   3      515.34      549.00     48.80 o 
 -17   0   4      699.34      803.04     81.99 o 
 -16   0   4      475.58      542.95     76.84 o 
 -15   0   4     3426.56     3484.24    126.13 o 
 -14   0   4     7456.87     7662.98    179.38 o 
 -13   0   4      143.22      247.83     59.12 o 
 -12   0   4     2282.55     2218.02     94.16 o 
 -11   0   4     2478.11     2601.86     97.60 o 
 -10   0   4     4448.29     4634.42     94.91 o 
  -9   0   4     1180.62     1333.74     55.31 o 
  -8   0   4      120.94      184.40     36.34 o 
  -7   0   4     1761.37     1749.14     54.75 o 
  -6   0   4      513.18      515.13     63.82 o 
  -5   0   4      113.13      149.11     41.48 o 
  -4   0   4      664.01      649.60     36.16 o 
  -3   0   4     9142.67     9240.12    139.20 o 
  -2   0   4      560.85      563.83     34.50 o 
  -1   0   4      202.92      241.48     33.59 o 
   0   0   4    11062.27    11312.53    147.70 o 
   1   0   4     1364.28     1175.48     49.25 o 
   2   0   4      280.21      507.04     40.86 o 
   3   0   4      250.85      237.07     37.72 o 
   4   0   4      614.60      675.18     43.06 o 
   5   0   4      148.12      204.47     37.87 o 
   6   0   4     3354.13     3383.75    125.16 o 
   7   0   4     1557.07     1610.15     98.81 o 
   9   0   4     2095.79     2300.93     95.92 o 
  10   0   4      326.49      362.84     64.80 o 
  11   0   4     2888.17     3359.40    121.99 o 
  12   0   4     1381.23     1542.05     92.85 o 
  13   0   4      915.85      860.99     84.28 o 
 -16   1   4       73.85       42.76     45.64 o 
 -15   1   4      211.48      288.88     48.01 o 
 -14   1   4      232.15      223.92     45.30 o 
 -13   1   4      232.43      274.82     44.06 o 
 -12   1   4      142.87      185.45     41.63 o 
 -11   1   4      196.98      253.56     35.00 o 
 -10   1   4      767.65      794.16     40.33 o 
  -9   1   4       79.22       53.66     26.02 o 
  -8   1   4      569.67      516.92     28.42 o 
  -7   1   4      981.56     1017.96     39.50 o 
  -6   1   4     1337.79     1319.34     37.31 o 
  -5   1   4      426.19      396.37     24.72 o 
  -4   1   4      762.88      690.63     25.53 o 
  -3   1   4     2677.10     2639.57     54.73 o 
  -2   1   4      662.21      832.07     32.24 o 
  -1   1   4     1763.00     1871.01     36.68 o 
   0   1   4     1329.88     1467.79     35.93 o 
   1   1   4      379.44      351.30     27.56 o 
   2   1   4      163.54      243.98     26.58 o 
   3   1   4     1590.10     1579.30     38.38 o 
   4   1   4     1861.19     1836.06     40.40 o 
   5   1   4      326.52      311.68     25.44 o 
   6   1   4      229.04      313.49     47.52 o 
   7   1   4     1196.45     1102.77     61.53 o 
   8   1   4      109.45      161.06     42.96 o 
   9   1   4      345.20      287.17     47.46 o 
  10   1   4      243.33      127.38     42.34 o 
  11   1   4      229.46      252.06     45.75 o 
  12   1   4      540.81      609.86     54.28 o 
  13   1   4       57.40       89.40     46.64 o 
 -16   2   4      704.04      771.89     57.55 o 
 -15   2   4      195.39      158.95     45.94 o 
 -14   2   4      281.22      258.52     46.18 o 
 -13   2   4      134.26       97.91     40.49 o 
 -12   2   4      342.28      337.58     42.99 o 
 -11   2   4      834.03      865.45     43.38 o 
 -10   2   4     1864.87     1974.66     52.98 o 
  -9   2   4     1633.29     1591.26     43.32 o 
  -8   2   4     2196.89     2249.68     48.49 o 
  -7   2   4     2529.58     2463.50     50.44 o 
  -6   2   4     1508.40     1419.45     38.18 o 
  -5   2   4      486.67      586.50     25.95 o 
  -4   2   4      355.06      386.41     28.03 o 
  -3   2   4     1626.44     1846.42     44.83 o 
  -2   2   4       88.69       48.07     25.86 o 
  -1   2   4      256.22      224.55     27.06 o 
   0   2   4     3064.50     3280.32     48.88 o 
   1   2   4      536.23      505.14     28.46 o 
   2   2   4     1368.48     1433.27     37.34 o 
   3   2   4     3183.20     3012.76     49.85 o 
   4   2   4     2423.01     2417.70     45.59 o 
   5   2   4      870.44      978.54     40.68 o 
   6   2   4     3515.91     3295.57     87.45 o 
   7   2   4     2430.53     2240.59     91.59 o 
   8   2   4      359.70      402.09     48.81 o 
   9   2   4      219.94      201.79     44.80 o 
  10   2   4      362.49      286.19     34.37 o 
  11   2   4      210.26      166.10     43.63 o 
  12   2   4      163.42      193.48     44.84 o 
  13   2   4      447.46      538.08     51.73 o 
 -16   3   4      159.71       99.96     45.55 o 
 -15   3   4      317.27      330.67     48.96 o 
 -14   3   4     1255.64     1175.15     58.54 o 
 -13   3   4      432.92      423.07     45.70 o 
 -12   3   4      505.68      469.35     38.35 o 
 -11   3   4     2238.49     2430.87     59.53 o 
 -10   3   4      465.34      423.05     41.21 o 
  -9   3   4      321.61      370.94     38.04 o 
  -8   3   4      287.60      253.02     27.00 o 
  -7   3   4      118.31       86.15     25.08 o 
  -6   3   4     2121.85     2232.91     42.39 o 
  -5   3   4     1347.34     1364.82     34.39 o 
  -4   3   4     4084.42     3936.25     65.32 o 
  -3   3   4     4320.61     4108.17     65.79 o 
  -2   3   4     5202.17     5073.30     68.98 o 
  -1   3   4     1825.85     1969.92     44.17 o 
   0   3   4     2235.00     2266.17     43.53 o 
   1   3   4     1517.32     1519.30     38.67 o 
   2   3   4     3297.11     3173.56     53.90 o 
   3   3   4     4159.47     4064.34     61.77 o 
   4   3   4      140.89      111.40     22.88 o 
   5   3   4      229.74      211.15     29.08 o 
   6   3   4      770.88      840.88     48.32 o 
   7   3   4      786.07      832.07     56.82 o 
   8   3   4     1358.76     1415.98     61.89 o 
   9   3   4      658.74      640.21     52.36 o 
  10   3   4      374.15      410.55     48.79 o 
  11   3   4      884.81      757.73     46.77 o 
  12   3   4      494.12      537.71     52.98 o 
  13   3   4      433.95      462.76     51.84 o 
 -16   4   4      173.00      264.50     48.09 o 
 -15   4   4       59.27       13.76     44.58 o 
 -14   4   4     1137.66     1127.26     59.53 o 
 -13   4   4     1950.94     1887.50     57.68 o 
 -12   4   4      521.95      507.72     40.40 o 
 -11   4   4       56.81       85.22     36.76 o 
 -10   4   4      138.26      177.81     37.82 o 
  -9   4   4     2532.91     2560.16     58.17 o 
  -8   4   4       22.18      -14.77     23.91 o 
  -7   4   4      200.32      213.01     25.76 o 
  -6   4   4       94.48      127.68     23.91 o 
  -5   4   4      146.14      176.39     23.38 o 
  -4   4   4      449.09      468.00     33.99 o 
  -3   4   4      516.71      448.07     35.20 o 
  -2   4   4     1325.45     1365.35     45.01 o 
  -1   4   4      494.35      549.33     31.59 o 
   0   4   4     1112.27     1044.07     31.64 o 
   1   4   4     1132.22     1137.65     34.13 o 
   2   4   4      253.09      207.58     25.74 o 
   3   4   4      256.96      279.79     27.77 o 
   4   4   4       83.42      129.28     26.05 o 
   5   4   4       27.62       95.89     31.82 o 
   6   4   4     1360.03     1353.87     53.50 o 
   7   4   4      385.20      387.91     49.27 o 
   8   4   4       48.42       42.06     42.60 o 
   9   4   4     1075.98      963.83     58.34 o 
  10   4   4      922.42     1007.92     57.69 o 
  11   4   4      521.31      574.01     53.20 o 
  12   4   4       22.73      -14.71     38.76 o 
  13   4   4      265.58      171.31     45.79 o 
 -16   5   4       35.74      -29.99     47.23 o 
 -15   5   4      443.18      376.92     49.85 o 
 -14   5   4      328.31      280.63     47.43 o 
 -13   5   4      104.43       70.60     36.23 o 
 -12   5   4      217.14      123.78     38.37 o 
 -11   5   4      452.93      370.52     40.71 o 
 -10   5   4     1477.72     1379.89     49.27 o 
  -9   5   4      699.89      641.30     39.73 o 
  -8   5   4     3316.44     3404.92     64.15 o 
  -7   5   4      137.14      117.54     25.77 o 
  -6   5   4      370.23      425.81     27.69 o 
  -5   5   4      242.95      245.74     23.98 o 
  -4   5   4      922.48      954.25     39.07 o 
  -3   5   4      294.59      245.35     28.29 o 
  -2   5   4      951.73      871.44     34.83 o 
  -1   5   4      497.98      535.32     32.04 o 
   0   5   4      122.91       92.43     22.94 o 
   1   5   4     1095.20     1125.00     34.40 o 
   2   5   4      541.50      517.76     29.93 o 
   3   5   4      577.91      620.88     31.69 o 
   4   5   4       84.48       30.99     26.04 o 
   5   5   4     5481.84     5435.35     95.48 o 
   6   5   4      292.41      233.21     36.94 o 
   7   5   4     1072.38     1037.72     54.63 o 
   8   5   4      161.57      164.17     42.70 o 
   9   5   4      554.54      494.10     49.88 o 
  10   5   4      245.60      252.83     45.94 o 
  11   5   4      142.17      178.94     45.72 o 
  12   5   4      171.98      132.93     42.37 o 
  13   5   4       70.79       86.19     45.83 o 
 -16   6   4      590.24      598.50     60.35 o 
 -15   6   4      263.60      288.74     51.90 o 
 -14   6   4       20.37      -19.77     37.41 o 
 -13   6   4      223.19      208.56     41.11 o 
 -12   6   4      168.76      147.34     38.04 o 
 -11   6   4      561.00      599.79     43.60 o 
 -10   6   4      523.31      548.26     40.14 o 
  -9   6   4      126.80      108.89     33.59 o 
  -8   6   4      659.07      714.10     39.73 o 
  -7   6   4      378.89      355.59     37.68 o 
  -6   6   4     1895.21     1849.58     41.47 o 
  -5   6   4      308.99      241.99     27.42 o 
  -4   6   4      314.85      343.07     23.98 o 
  -3   6   4     1382.58     1272.51     42.58 o 
  -2   6   4      167.58      142.72     28.88 o 
  -1   6   4      205.05      244.57     23.42 o 
   0   6   4     1333.71     1334.64     35.51 o 
   1   6   4      164.19      134.87     25.53 o 
   2   6   4      452.78      359.39     28.49 o 
   3   6   4      889.76      958.81     35.11 o 
   4   6   4      153.05      161.42     28.04 o 
   5   6   4      476.83      464.90     37.58 o 
   6   6   4      192.16      220.11     37.00 o 
   7   6   4     1464.90     1451.26     61.15 o 
   8   6   4     1498.65     1413.71     62.91 o 
   9   6   4      449.99      595.21     51.49 o 
  10   6   4      542.73      521.75     53.16 o 
  11   6   4       42.50       28.29     43.15 o 
  12   6   4       92.62        6.39     43.74 o 
  13   6   4      249.92      218.19     49.49 o 
 -15   7   4      131.53      163.41     49.06 o 
 -14   7   4      119.57      138.61     40.98 o 
 -13   7   4       70.30      100.72     42.96 o 
 -12   7   4      317.37      292.93     43.48 o 
 -11   7   4      341.33      343.63     37.49 o 
 -10   7   4       55.40       45.31     34.04 o 
  -9   7   4      344.58      341.59     41.53 o 
  -8   7   4       32.34      -18.17     32.29 o 
  -7   7   4       85.46       56.20     32.19 o 
  -6   7   4      500.42      486.71     32.13 o 
  -5   7   4      826.02      849.68     32.64 o 
  -4   7   4      198.52      180.40     24.44 o 
  -3   7   4      558.47      550.22     28.05 o 
  -2   7   4     1924.40     1821.57     41.69 o 
  -1   7   4     1676.66     1621.22     40.79 o 
   0   7   4      247.93      291.27     32.00 o 
   1   7   4      191.38      167.48     31.32 o 
   2   7   4     1429.67     1418.14     40.42 o 
   3   7   4      617.93      618.41     33.16 o 
   4   7   4      227.95      208.09     23.98 o 
   5   7   4       45.33        7.14     34.41 o 
   6   7   4      971.96      968.02     48.24 o 
   7   7   4       54.85       61.79     38.60 o 
   8   7   4      224.17      253.21     43.91 o 
   9   7   4      256.18      260.14     45.87 o 
  10   7   4       76.75       68.44     44.88 o 
  11   7   4      342.62      333.03     50.31 o 
  12   7   4      118.47      132.61     50.40 o 
 -15   8   4       87.50       84.36     48.22 o 
 -14   8   4      406.84      390.98     48.43 o 
 -13   8   4      151.81      133.68     43.54 o 
 -12   8   4       62.69      100.78     36.76 o 
 -11   8   4      318.15      327.64     43.42 o 
 -10   8   4      283.82      326.11     39.78 o 
  -9   8   4      184.90      118.35     37.77 o 
  -8   8   4      385.63      331.05     36.77 o 
  -7   8   4       11.47        7.85     24.98 o 
  -6   8   4      417.10      419.70     29.66 o 
  -5   8   4      254.88      262.89     28.57 o 
  -4   8   4     1819.02     1828.99     42.32 o 
  -3   8   4      919.37      913.57     35.21 o 
  -2   8   4      773.36      719.58     34.17 o 
  -1   8   4      339.50      343.33     30.87 o 
   0   8   4     1222.15     1181.13     37.55 o 
   1   8   4     1571.10     1618.53     47.57 o 
   2   8   4       90.59      109.59     30.83 o 
   3   8   4     1022.67     1025.18     38.31 o 
   4   8   4       32.66       -5.20     26.27 o 
   5   8   4      570.43      535.33     42.33 o 
   6   8   4      139.21       91.30     35.40 o 
   7   8   4      596.92      621.37     48.40 o 
   8   8   4      751.59      790.89     53.07 o 
   9   8   4      173.45      187.80     41.02 o 
  10   8   4      185.40      194.05     47.27 o 
  11   8   4      470.96      424.79     54.74 o 
  12   8   4      248.11      218.93     57.43 o 
 -15   9   4      264.87      258.34     48.14 o 
 -14   9   4      120.94       75.46     43.27 o 
 -13   9   4       10.96      -34.22     36.01 o 
 -12   9   4      411.27      408.40     42.31 o 
 -11   9   4      172.49      148.22     38.44 o 
 -10   9   4      103.78       49.91     34.39 o 
  -9   9   4      766.25      731.89     45.64 o 
  -8   9   4      431.89      356.72     46.85 o 
  -7   9   4      639.96      654.14     43.84 o 
  -6   9   4        6.72      -19.20     35.65 o 
  -5   9   4     3365.00     3322.35     63.22 o 
  -4   9   4      133.73       89.58     27.00 o 
  -3   9   4       99.05       76.99     24.88 o 
  -2   9   4     1355.39     1389.97     40.09 o 
  -1   9   4     1229.45     1255.94     41.62 o 
   0   9   4      158.12      165.07     29.47 o 
   1   9   4       46.21       48.90     28.51 o 
   2   9   4     1941.30     2099.29     53.39 o 
   3   9   4        3.71      -26.76     26.76 o 
   4   9   4     1753.27     1789.39     47.34 o 
   5   9   4      172.57      197.60     37.20 o 
   6   9   4      489.23      531.46     42.17 o 
   7   9   4      300.72      366.49     45.68 o 
   8   9   4      173.13      121.50     40.76 o 
   9   9   4      830.79      743.63     53.82 o 
  10   9   4       12.17       12.60     37.96 o 
  11   9   4      156.81       92.93     39.74 o 
  12   9   4      101.34      214.90     56.42 o 
 -14  10   4       10.59      -38.19     38.19 o 
 -13  10   4       58.10       67.41     46.17 o 
 -12  10   4      157.75      222.97     41.19 o 
 -11  10   4       92.74      102.94     38.00 o 
 -10  10   4      255.12      217.67     38.43 o 
  -9  10   4      512.50      393.21     37.39 o 
  -8  10   4       97.47      159.90     37.04 o 
  -7  10   4     1505.02     1507.18     56.32 o 
  -6  10   4      416.88      444.98     42.15 o 
  -5  10   4      532.23      522.61     37.20 o 
  -4  10   4      172.31      184.60     32.36 o 
  -3  10   4       20.08       10.94     24.73 o 
  -2  10   4      239.72      228.09     29.90 o 
  -1  10   4       82.83       60.37     28.59 o 
   0  10   4       10.34      -11.13     26.48 o 
   1  10   4       79.11       22.94     30.87 o 
   2  10   4      890.53      858.15     41.80 o 
   3  10   4      172.48      183.73     37.01 o 
   4  10   4     1848.36     1809.02     52.39 o 
   5  10   4       47.71       43.99     34.37 o 
   6  10   4      178.81       43.88     36.08 o 
   7  10   4      262.44      184.82     43.19 o 
   8  10   4      183.99      214.78     43.54 o 
   9  10   4      286.82      265.11     47.40 o 
  10  10   4       92.97      162.63     46.19 o 
  11  10   4        5.76      -12.38     39.04 o 
 -14  11   4      109.76       80.98     36.83 o 
 -13  11   4        1.50       21.82     43.81 o 
 -12  11   4      545.61      687.36     57.19 o 
 -11  11   4      231.64      221.76     46.79 o 
 -10  11   4       83.56      125.54     41.09 o 
  -9  11   4       65.13      136.57     40.54 o 
  -8  11   4     1359.69     1310.08     54.20 o 
  -7  11   4      377.90      346.51     40.47 o 
  -6  11   4     2667.98     2656.31     69.26 o 
  -5  11   4     1381.27     1285.33     52.42 o 
  -4  11   4      208.42      215.11     33.00 o 
  -3  11   4      303.03      347.00     38.75 o 
  -2  11   4     1233.79     1153.19     44.85 o 
  -1  11   4     1156.96     1155.78     41.05 o 
   0  11   4      293.00      304.38     31.90 o 
   1  11   4      602.07      553.80     37.09 o 
   2  11   4      525.98      495.67     37.10 o 
   3  11   4     1041.63     1071.77     43.90 o 
   4  11   4      155.02      189.83     36.83 o 
   5  11   4     1602.35     1590.77     56.16 o 
   6  11   4      168.75       97.16     42.34 o 
   7  11   4      195.01      187.11     49.53 o 
   8  11   4      614.10      602.28     61.34 o 
   9  11   4      775.78      738.77     66.90 o 
  10  11   4        2.56      142.46     56.24 o 
 -13  12   4      320.00      350.64     50.96 o 
 -12  12   4      576.10      590.42     55.40 o 
 -11  12   4       70.95       22.94     41.68 o 
 -10  12   4      327.88      245.94     44.54 o 
  -9  12   4       20.14       -4.21     40.15 o 
  -8  12   4      318.13      356.37     47.03 o 
  -7  12   4      537.57      505.84     49.30 o 
  -6  12   4      109.31       83.01     43.10 o 
  -5  12   4       17.15      -38.60     38.60 o 
  -4  12   4      450.89      447.76     36.70 o 
  -3  12   4      358.81      375.49     38.31 o 
  -2  12   4      410.57      415.61     37.00 o 
  -1  12   4      161.56      167.38     32.82 o 
   0  12   4      429.14      426.19     33.92 o 
   1  12   4      194.88      243.21     30.03 o 
   2  12   4        6.09       35.56     34.08 o 
   3  12   4       38.20      -15.71     33.67 o 
   4  12   4      337.66      345.79     44.53 o 
   5  12   4      515.56      520.89     55.76 o 
   6  12   4       47.41      151.47     67.24 o 
   7  12   4      204.10      187.48     49.10 o 
   8  12   4      198.81      192.80     51.46 o 
   9  12   4      309.41      285.22     57.96 o 
  10  12   4      262.47      145.10     70.15 o 
 -12  13   4      175.94      181.01     47.57 o 
 -11  13   4      149.14      117.91     38.47 o 
 -10  13   4        6.18      -39.81     39.81 o 
  -9  13   4      390.18      373.88     49.07 o 
  -8  13   4      708.62      755.30     54.27 o 
  -7  13   4      675.75      657.59     53.26 o 
  -6  13   4      915.70      865.58     54.80 o 
  -5  13   4      119.59      111.62     41.47 o 
  -4  13   4      867.80      897.86     54.53 o 
  -3  13   4      432.26      480.72     42.83 o 
  -2  13   4     1952.55     1882.63     68.35 o 
  -1  13   4      708.27      787.95     52.73 o 
   0  13   4     1217.53     1129.93     50.62 o 
   1  13   4      578.86      625.36     38.68 o 
   2  13   4      331.67      343.08     36.16 o 
   3  13   4      336.76      349.68     35.78 o 
   4  13   4      233.18      356.36     46.60 o 
   5  13   4      419.52      421.92     55.92 o 
   6  13   4      143.47      112.92     49.51 o 
   7  13   4        2.92       42.25     52.72 o 
   8  13   4      296.14      237.10     52.70 o 
   9  13   4      194.08      268.38     58.58 o 
 -11  14   4      163.16       96.59     48.24 o 
 -10  14   4      118.34       16.50     44.64 o 
  -9  14   4       58.09       69.33     45.58 o 
  -8  14   4      380.76      303.39     49.16 o 
  -7  14   4      723.34      752.13     56.05 o 
  -6  14   4      529.50      472.09     60.43 o 
  -5  14   4      472.64      517.43     60.19 o 
  -4  14   4      289.12      325.64     56.80 o 
  -3  14   4      137.61       80.87     35.31 o 
  -2  14   4        5.50      -15.12     40.88 o 
  -1  14   4        4.71       24.19     40.68 o 
   0  14   4       62.47       40.43     41.68 o 
   1  14   4      135.90       98.30     42.00 o 
   2  14   4      473.93      417.13     47.42 o 
   3  14   4      210.01      196.96     41.67 o 
   4  14   4      249.55      355.96     42.24 o 
   5  14   4      522.13      553.61     51.89 o 
   6  14   4       24.01       53.92     52.15 o 
   7  14   4      160.50       72.39     58.71 o 
   8  14   4      184.89      177.90     46.87 o 
 -10  15   4      306.06      367.90     61.74 o 
  -9  15   4      514.89      469.12     63.36 o 
  -8  15   4      131.91      116.28     55.04 o 
  -7  15   4      439.05      440.69     62.09 o 
  -6  15   4      870.94      893.16     69.53 o 
  -5  15   4       14.11       -7.81     52.10 o 
  -4  15   4      539.20      599.52     63.55 o 
  -3  15   4       87.03       62.78     42.35 o 
  -2  15   4      507.71      578.49     52.48 o 
  -1  15   4      476.92      492.28     50.78 o 
   0  15   4      165.12      102.34     43.77 o 
   1  15   4      188.01      226.14     46.16 o 
   2  15   4       39.17       74.94     36.86 o 
   3  15   4      387.68      481.35     51.75 o 
   4  15   4      638.17      621.03     66.02 o 
   5  15   4       58.91      132.37     48.97 o 
   6  15   4      256.39      297.31     67.14 o 
   7  15   4      621.64      577.87     74.64 o 
  -9  16   4       28.27      -12.01     53.94 o 
  -8  16   4      109.36      142.66     57.74 o 
  -7  16   4      256.62      143.15     55.97 o 
  -6  16   4     1251.08     1200.78     78.48 o 
  -5  16   4       37.83       47.79     54.00 o 
  -4  16   4      927.90     1055.24     75.86 o 
  -3  16   4      121.96       14.41     46.65 o 
  -2  16   4        9.14        7.59     44.21 o 
  -1  16   4       24.44       80.57     45.14 o 
   0  16   4      335.03      316.68     49.94 o 
   1  16   4      673.49      781.75     58.29 o 
   2  16   4      101.01       37.11     42.67 o 
   3  16   4      608.05      587.13     53.15 o 
   4  16   4      177.36      179.20     52.10 o 
   5  16   4      215.71      103.12     55.37 o 
   6  16   4       10.18       45.43     58.60 o 
  -8  17   4      145.48       62.38     66.80 o 
  -7  17   4      173.14      234.86     59.89 o 
  -6  17   4        3.70       75.04     57.61 o 
  -5  17   4       65.78       86.68     55.24 o 
  -4  17   4      138.42      149.69     58.03 o 
  -3  17   4      222.82      169.01     53.25 o 
  -2  17   4       63.73       84.32     54.77 o 
  -1  17   4      160.89      109.38     48.29 o 
   0  17   4      384.72      508.82     53.54 o 
   1  17   4      120.61      147.84     45.48 o 
   2  17   4      176.91      270.12     50.39 o 
   3  17   4        1.97       49.26     35.48 o 
   4  17   4      115.78      143.78     54.12 o 
   5  17   4       80.02      213.74     73.43 o 
  -5  18   4      828.49      806.66     74.78 o 
  -4  18   4      329.15      266.88     63.67 o 
  -3  18   4      323.42      248.29     59.23 o 
  -2  18   4       77.32       -9.62     55.36 o 
  -1  18   4      131.62      140.13     58.84 o 
   0  18   4      111.96       90.93     46.27 o 
   1  18   4      285.84      268.46     50.27 o 
   2  18   4      378.95      437.29     54.85 o 
 -16   1   5       42.05       33.21     59.52 o 
 -15   1   5       73.99       49.56     55.73 o 
 -14   1   5      343.05      355.33     56.15 o 
 -13   1   5        8.78      -47.11     47.11 o 
 -12   1   5      582.14      457.61     55.39 o 
 -11   1   5      314.55      404.22     52.22 o 
 -10   1   5     1330.88     1303.59     53.99 o 
  -9   1   5     1105.84     1126.28     53.78 o 
  -8   1   5      911.54     1162.82     56.42 o 
  -7   1   5      484.48      495.59     43.70 o 
  -6   1   5       60.29       54.89     28.24 o 
  -5   1   5      232.77      261.70     35.26 o 
  -4   1   5       94.12       35.57     26.50 o 
  -3   1   5       39.89        2.07     38.64 o 
  -2   1   5      505.44      464.72     47.24 o 
  -1   1   5      109.60      151.05     42.46 o 
   0   1   5      236.55      230.23     35.64 o 
   1   1   5      140.52      192.12     32.37 o 
   2   1   5      122.27      158.44     32.92 o 
   3   1   5      378.52      369.86     34.83 o 
   4   1   5     2631.17     2595.71     60.12 o 
   5   1   5     1270.42     1313.68     57.78 o 
   6   1   5      525.23      600.26     49.21 o 
   7   1   5      658.20      637.02     51.46 o 
   8   1   5      201.83      304.85     53.16 o 
   9   1   5        6.22       56.68     37.38 o 
  10   1   5      252.59      235.14     55.56 o 
  11   1   5      114.65       98.02     50.70 o 
  12   1   5       19.37       38.77     58.08 o 
 -16   2   5       16.20       44.34     57.41 o 
 -15   2   5      415.99      461.89     59.90 o 
 -14   2   5      226.12      150.05     51.74 o 
 -13   2   5      592.59      519.58     56.03 o 
 -12   2   5      629.35      477.76     55.87 o 
 -11   2   5       23.49       38.95     39.37 o 
 -10   2   5      199.19      192.68     40.51 o 
  -9   2   5     1111.55     1179.16     59.33 o 
  -8   2   5      869.86      787.99     75.18 o 
  -7   2   5      805.08      842.17     47.64 o 
  -6   2   5      491.15      515.69     46.63 o 
  -5   2   5      398.68      373.16     39.45 o 
  -4   2   5      430.72      435.24     42.54 o 
  -3   2   5      437.55      382.81     45.45 o 
  -2   2   5       12.02      -40.84     40.84 o 
  -1   2   5      358.00      409.85     46.21 o 
   0   2   5      220.91      250.69     33.42 o 
   1   2   5      234.04      196.73     32.42 o 
   2   2   5     1412.45     1302.53     43.08 o 
   3   2   5     1933.24     1923.55     48.71 o 
   4   2   5      370.57      389.93     39.98 o 
   5   2   5     2368.70     2351.07     68.97 o 
   6   2   5      478.50      528.90     48.51 o 
   7   2   5       67.99       61.78     39.33 o 
   8   2   5      254.45      270.01     46.70 o 
   9   2   5      447.91      310.48     57.28 o 
  10   2   5      114.19      124.22     56.24 o 
  11   2   5      196.50      148.62     51.03 o 
  12   2   5       27.09       -3.09     56.32 o 
 -16   3   5        8.97      -18.77     53.50 o 
 -15   3   5      210.94      287.38     56.78 o 
 -14   3   5      479.76      501.03     57.41 o 
 -13   3   5      221.48      274.91     52.64 o 
 -12   3   5       96.57       38.91     46.45 o 
 -11   3   5      544.78      560.79     47.28 o 
 -10   3   5      277.26      270.83     46.84 o 
  -9   3   5      106.82      153.77     45.37 o 
  -8   3   5      171.01      137.95     36.03 o 
  -7   3   5     1072.75     1132.37     51.74 o 
  -6   3   5     1539.01     1540.96     60.42 o 
  -5   3   5      357.77      405.86     39.06 o 
  -4   3   5       57.63        6.22     34.75 o 
  -3   3   5     1386.56     1424.08     66.94 o 
  -2   3   5      209.19      184.87     43.88 o 
  -1   3   5     1593.31     1649.70     63.54 o 
   0   3   5      166.88      171.92     37.60 o 
   1   3   5      137.36       86.68     31.59 o 
   2   3   5      610.12      678.37     37.73 o 
   3   3   5     2834.45     2720.66     54.73 o 
   4   3   5       84.23       95.54     35.60 o 
   5   3   5      113.64      138.66     42.10 o 
   6   3   5      749.32      624.77     46.82 o 
   7   3   5      222.74      244.52     41.94 o 
   8   3   5      164.28      184.44     33.37 o 
   9   3   5      124.69      113.43     42.36 o 
  10   3   5      701.57      674.67     68.05 o 
  11   3   5       96.63       23.48     54.96 o 
  12   3   5       10.90       95.04     42.57 o 
 -15   4   5      272.81      272.21     53.75 o 
 -14   4   5       46.44       18.48     50.76 o 
 -13   4   5       36.92      110.52     50.25 o 
 -12   4   5       29.28        3.69     39.20 o 
 -11   4   5      512.95      381.33     48.76 o 
 -10   4   5       75.12       76.50     45.56 o 
  -9   4   5     2029.12     1912.08     61.38 o 
  -8   4   5      448.09      476.58     45.38 o 
  -7   4   5      300.45      255.63     36.59 o 
  -6   4   5     2697.66     2724.39     69.71 o 
  -5   4   5      244.24      217.67     43.69 o 
  -4   4   5      874.22      824.10     61.46 o 
  -3   4   5      187.37      191.91     32.97 o 
  -2   4   5      635.89      741.83     52.63 o 
  -1   4   5      305.63      316.38     46.96 o 
   0   4   5      476.39      470.57     45.67 o 
   1   4   5       99.99       56.72     29.62 o 
   2   4   5     2263.28     2242.98     49.83 o 
   3   4   5      144.09      137.67     33.21 o 
   4   4   5      538.72      556.87     42.98 o 
   5   4   5     2838.71     2914.18     73.70 o 
   6   4   5      104.29       97.51     40.55 o 
   7   4   5      341.54      355.67     54.61 o 
   8   4   5       84.40      184.50     45.23 o 
   9   4   5       34.80      -37.07     45.55 o 
  10   4   5       51.76       60.47     54.73 o 
  11   4   5      172.29      145.24     59.52 o 
  12   4   5        6.64       73.90     33.63 o 
 -15   5   5      579.71      570.54     61.92 o 
 -14   5   5      388.43      508.80     57.67 o 
 -13   5   5      623.34      700.43     60.69 o 
 -12   5   5       82.34       67.15     47.82 o 
 -11   5   5      236.72      211.47     46.36 o 
 -10   5   5      995.81      996.88     51.02 o 
  -9   5   5      524.05      525.45     46.21 o 
  -8   5   5      869.96      828.99     51.02 o 
  -7   5   5      404.35      416.89     39.13 o 
  -6   5   5      860.55      886.66     50.26 o 
  -5   5   5      124.37       94.45     37.41 o 
  -4   5   5     1795.51     1673.36     73.11 o 
  -3   5   5     1450.18     1370.01     60.29 o 
  -2   5   5     2140.56     2127.65     71.12 o 
  -1   5   5      964.59     1002.99     51.82 o 
   0   5   5      942.12      941.32     47.83 o 
   1   5   5       54.49       46.01     34.81 o 
   2   5   5      609.57      613.31     37.63 o 
   3   5   5      749.18      698.91     38.98 o 
   4   5   5      401.11      418.63     39.99 o 
   5   5   5     1511.38     1400.40     51.44 o 
   6   5   5     2848.97     2794.05     74.03 o 
   7   5   5       82.86      151.34     44.00 o 
   8   5   5      107.86      146.02     45.60 o 
   9   5   5      287.17      243.59     49.21 o 
  10   5   5     1069.57     1052.33     66.95 o 
  11   5   5      485.40      548.89     59.94 o 
 -15   6   5      176.64       75.84     52.24 o 
 -14   6   5      375.78      493.39     58.03 o 
 -13   6   5      435.58      388.77     52.97 o 
 -12   6   5     1007.70     1079.14     60.98 o 
 -11   6   5      926.56      928.99     52.53 o 
 -10   6   5      474.58      462.87     44.74 o 
  -9   6   5     3346.25     3005.85     75.00 o 
  -8   6   5      913.27      922.55     52.37 o 
  -7   6   5      117.69       56.64     39.48 o 
  -6   6   5      808.56      737.48     47.01 o 
  -5   6   5      391.24      418.23     49.24 o 
  -4   6   5       66.84       91.76     40.66 o 
  -3   6   5     2613.84     2719.11     71.62 o 
  -2   6   5       98.50       95.94     39.08 o 
  -1   6   5     2143.90     2243.61     65.32 o 
   0   6   5      184.02      189.51     36.62 o 
   1   6   5     1047.11      965.29     44.97 o 
   2   6   5     1235.16     1131.90     47.48 o 
   3   6   5      315.61      368.72     36.07 o 
   4   6   5      533.70      483.11     41.55 o 
   5   6   5     1316.08     1382.54     51.28 o 
   6   6   5      825.23      826.79     55.74 o 
   7   6   5      530.78      455.21     50.69 o 
   8   6   5     1162.21     1231.30     64.63 o 
   9   6   5      500.55      519.20     55.71 o 
  10   6   5      285.37      243.80     50.32 o 
  11   6   5      183.86       77.65     51.04 o 
 -15   7   5      435.41      556.80     60.70 o 
 -14   7   5       40.36       40.66     54.34 o 
 -13   7   5      158.78      157.11     47.50 o 
 -12   7   5      296.73      339.37     50.15 o 
 -11   7   5       54.39      102.56     39.55 o 
 -10   7   5      282.49      297.57     44.35 o 
  -9   7   5       57.68       73.72     34.95 o 
  -8   7   5      770.38      772.57     46.13 o 
  -7   7   5      427.56      433.15     46.67 o 
  -6   7   5      231.32      170.27     28.71 o 
  -5   7   5      676.67      584.71     47.48 o 
  -4   7   5      584.93      562.64     50.86 o 
  -3   7   5     1141.00     1099.39     61.32 o 
  -2   7   5     1875.18     1920.35     69.34 o 
  -1   7   5     2490.52     2294.96     58.82 o 
   0   7   5     1312.61     1309.60     49.49 o 
   1   7   5      299.75      163.07     37.55 o 
   2   7   5      645.65      660.43     44.22 o 
   3   7   5      177.87      165.60     38.21 o 
   4   7   5     2161.40     2097.73     58.96 o 
   5   7   5      118.55      151.71     36.03 o 
   6   7   5      216.95      196.19     39.79 o 
   7   7   5      124.32      121.11     41.91 o 
   8   7   5      276.45      252.68     49.85 o 
   9   7   5      229.47      246.47     50.55 o 
  10   7   5       13.96      -39.13     44.56 o 
  11   7   5      153.13      150.35     53.41 o 
 -14   8   5      639.80      652.44     58.67 o 
 -13   8   5       89.88        3.26     45.00 o 
 -12   8   5      375.13      403.27     47.08 o 
 -11   8   5       17.27       36.02     38.63 o 
 -10   8   5       51.49       85.50     36.72 o 
  -9   8   5      535.85      520.21     45.34 o 
  -8   8   5     1494.26     1406.62     58.43 o 
  -7   8   5     2619.88     2453.51     66.57 o 
  -6   8   5     1132.03     1120.90     61.18 o 
  -5   8   5     2252.61     2218.25     69.32 o 
  -4   8   5     1035.16      937.68     57.31 o 
  -3   8   5      714.44      702.78     55.18 o 
  -2   8   5      469.22      352.33     39.89 o 
  -1   8   5      580.07      641.79     42.91 o 
   0   8   5      428.39      453.46     40.77 o 
   1   8   5      922.89      911.39     46.12 o 
   2   8   5      545.67      550.24     42.53 o 
   3   8   5      924.57      936.49     51.27 o 
   4   8   5     1817.52     1757.83     61.50 o 
   5   8   5      342.77      364.72     41.74 o 
   6   8   5       79.88       88.90     39.50 o 
   7   8   5       22.92       78.58     39.87 o 
   8   8   5      902.37      964.96     63.24 o 
   9   8   5      241.89      292.68     52.11 o 
  10   8   5      416.29      436.97     56.12 o 
 -14   9   5       34.71       35.95     46.78 o 
 -13   9   5       31.94       54.55     38.99 o 
 -12   9   5      117.61      113.76     39.01 o 
 -11   9   5     1015.31      985.14     56.78 o 
 -10   9   5       70.84       18.48     40.76 o 
  -9   9   5      622.01      620.18     49.04 o 
  -8   9   5      173.10      239.22     40.95 o 
  -7   9   5      914.75      927.62     51.72 o 
  -6   9   5       29.77      -27.92     40.46 o 
  -5   9   5      242.78      192.32     40.34 o 
  -4   9   5      304.48      353.65     44.24 o 
  -3   9   5     3825.88     3489.42     84.94 o 
  -2   9   5      656.32      622.49     46.32 o 
  -1   9   5     1353.16     1316.41     54.08 o 
   0   9   5      185.74      209.40     38.34 o 
   1   9   5      108.90      180.52     37.88 o 
   2   9   5       61.86      109.31     35.94 o 
   3   9   5      832.72      832.18     50.05 o 
   4   9   5      398.76      405.30     43.95 o 
   5   9   5      379.80      412.96     44.05 o 
   6   9   5       52.29       11.80     42.80 o 
   7   9   5      525.07      429.89     47.89 o 
   8   9   5      339.34      334.33     54.21 o 
   9   9   5       12.19        7.32     48.43 o 
  10   9   5       84.79      117.67     51.96 o 
 -13  10   5      349.33      514.67     57.25 o 
 -12  10   5      440.41      504.79     50.49 o 
 -11  10   5      264.42      273.39     46.55 o 
 -10  10   5      315.47      350.34     47.02 o 
  -9  10   5      222.03      230.05     42.94 o 
  -8  10   5     1110.71     1170.03     62.87 o 
  -7  10   5      350.40      469.06     44.90 o 
  -6  10   5      582.61      588.39     48.16 o 
  -5  10   5      883.60      821.47     50.66 o 
  -4  10   5       27.73       64.85     35.64 o 
  -3  10   5      656.58      627.88     43.37 o 
  -2  10   5      222.09      228.93     40.27 o 
  -1  10   5      491.29      557.02     48.39 o 
   0  10   5       73.40      -14.89     38.55 o 
   1  10   5      371.48      398.90     40.21 o 
   2  10   5     1187.40     1095.34     48.35 o 
   3  10   5      185.63      214.60     41.93 o 
   4  10   5      392.44      406.71     49.45 o 
   5  10   5      104.76      138.02     39.91 o 
   6  10   5      599.93      581.59     49.48 o 
   7  10   5      260.50      275.40     51.18 o 
   8  10   5      163.33      214.35     51.52 o 
   9  10   5      305.73      199.60     68.37 o 
 -13  11   5        3.72        3.06     48.94 o 
 -12  11   5      130.73      185.82     50.98 o 
 -11  11   5      212.83      245.96     50.59 o 
 -10  11   5      538.59      589.16     55.53 o 
  -9  11   5        1.79       39.59     36.48 o 
  -8  11   5       23.84       37.25     40.68 o 
  -7  11   5      344.34      359.47     45.60 o 
  -6  11   5       48.79       74.20     39.54 o 
  -5  11   5      395.83      329.18     45.27 o 
  -4  11   5      110.61      118.01     33.15 o 
  -3  11   5      110.45       62.29     34.43 o 
  -2  11   5     1543.08     1502.77     52.76 o 
  -1  11   5       90.10      116.18     35.66 o 
   0  11   5      148.25      100.23     38.34 o 
   1  11   5      289.55      249.04     38.97 o 
   2  11   5      130.91      136.72     39.45 o 
   3  11   5      715.56      701.81     48.36 o 
   4  11   5       15.05       89.41     37.64 o 
   5  11   5        5.03       97.27     43.99 o 
   6  11   5     1067.83     1178.70     66.83 o 
   7  11   5      534.38      491.75     63.81 o 
   8  11   5      144.02      123.10     55.97 o 
   9  11   5        5.95      -67.08     67.08 o 
 -12  12   5      331.11      224.79     53.72 o 
 -11  12   5      126.35      254.52     52.62 o 
 -10  12   5      175.91      120.24     38.21 o 
  -9  12   5       37.69      134.00     48.41 o 
  -8  12   5      455.07      488.19     54.71 o 
  -7  12   5      203.45      185.61     48.59 o 
  -6  12   5      406.90      480.52     53.83 o 
  -5  12   5     1760.56     1671.00     61.55 o 
  -4  12   5      653.23      603.14     45.53 o 
  -3  12   5      283.03      317.84     38.09 o 
  -2  12   5       98.97       70.79     35.32 o 
  -1  12   5      815.59      763.55     44.82 o 
   0  12   5     1254.84     1213.25     54.28 o 
   1  12   5      696.87      728.00     52.46 o 
   2  12   5      292.95      286.27     46.56 o 
   3  12   5      475.68      475.82     55.74 o 
   4  12   5      179.06      231.68     53.57 o 
   5  12   5       74.33      156.84     47.90 o 
   6  12   5      331.96      282.83     51.10 o 
   7  12   5      357.29      351.14     58.04 o 
   8  12   5      878.32     1005.26     75.51 o 
 -11  13   5       37.66       24.04     38.52 o 
 -10  13   5      290.99      399.49     55.49 o 
  -9  13   5       29.18      -16.98     44.97 o 
  -8  13   5      472.96      532.11     57.05 o 
  -7  13   5       97.41       26.94     51.25 o 
  -6  13   5       32.30       80.30     48.29 o 
  -5  13   5       81.42      126.89     49.09 o 
  -4  13   5      183.19      295.48     45.87 o 
  -3  13   5      123.58      122.89     46.34 o 
  -2  13   5       85.69      108.48     45.55 o 
  -1  13   5      353.33      387.52     44.85 o 
   0  13   5      285.37      228.20     35.98 o 
   1  13   5       61.61      140.54     40.66 o 
   2  13   5       23.54        0.47     43.32 o 
   3  13   5      281.13      334.41     57.24 o 
   4  13   5      339.90      336.14     57.92 o 
   5  13   5       57.89      178.69     52.58 o 
   6  13   5      137.74      196.56     56.38 o 
   7  13   5       44.05      -30.41     60.02 o 
 -10  14   5       69.70      104.55     50.58 o 
  -9  14   5      307.97      336.21     55.06 o 
  -8  14   5      118.29       98.10     49.41 o 
  -7  14   5      114.46      131.23     58.73 o 
  -6  14   5       30.30       48.37     58.02 o 
  -5  14   5      398.43      522.29     66.65 o 
  -4  14   5       12.59       37.61     51.64 o 
  -3  14   5       80.39       59.81     57.22 o 
  -2  14   5      221.03      254.58     49.91 o 
  -1  14   5      173.92      243.76     48.83 o 
   0  14   5       36.50      -20.56     43.39 o 
   1  14   5     1073.59     1047.25     64.83 o 
   2  14   5       45.30      110.85     50.02 o 
   3  14   5      285.93      328.03     51.04 o 
   4  14   5       68.59      162.93     54.95 o 
   5  14   5      391.94      308.19     59.73 o 
   6  14   5       43.70       95.98     55.37 o 
  -9  15   5      132.52        5.06     54.09 o 
  -8  15   5      221.10      210.53     61.89 o 
  -7  15   5      762.27      738.46     74.93 o 
  -6  15   5       78.35      114.59     60.37 o 
  -5  15   5      158.11      123.11     60.48 o 
  -4  15   5      405.43      320.52     55.67 o 
  -3  15   5     1011.22      963.38     77.33 o 
  -2  15   5      259.26      373.68     53.74 o 
  -1  15   5      634.27      691.05     59.50 o 
   0  15   5      140.67      168.38     50.11 o 
   1  15   5       83.73       71.74     48.02 o 
   2  15   5       53.18        4.38     53.53 o 
   3  15   5      265.61      368.30     60.46 o 
   4  15   5      156.76      157.89     60.84 o 
   5  15   5      336.57      324.89     63.42 o 
  -7  16   5       71.62      140.68     61.15 o 
  -6  16   5       44.60       76.94     60.59 o 
  -5  16   5       70.28      168.68     62.85 o 
  -4  16   5        5.22       35.83     70.27 o 
  -3  16   5       17.86       85.85     60.84 o 
  -2  16   5     1109.75     1077.52     81.20 o 
  -1  16   5       15.17       56.93     49.09 o 
   0  16   5        3.43        0.29     47.59 o 
   1  16   5       45.85       37.22     38.93 o 
   2  16   5       16.78      -49.67     52.31 o 
   3  16   5       33.63       92.36     56.07 o 
  -5  17   5       14.98       56.90     63.13 o 
  -4  17   5      643.89      675.16     86.23 o 
  -3  17   5      480.47      571.14     72.66 o 
  -2  17   5       73.04      104.43     60.82 o 
  -1  17   5     1022.81     1194.37     85.13 o 
   0  17   5     1164.69     1194.63     71.25 o 
   1  17   5        6.26       68.38     50.36 o 
 -15   0   6       11.43      -45.28     52.53 o 
 -14   0   6       71.13      113.58     60.56 o 
 -13   0   6        5.74       52.80     55.20 o 
 -12   0   6       12.68       -8.60     50.04 o 
 -11   0   6       31.55      -41.86     44.52 o 
 -10   0   6     2277.86     2348.12    122.47 o 
  -9   0   6      659.42      634.32     59.44 o 
  -8   0   6     1107.30     1066.28     70.48 o 
  -7   0   6     4374.74     4647.31    124.76 o 
  -6   0   6      649.51      662.40     61.07 o 
  -5   0   6      543.35      628.40     58.24 o 
  -4   0   6       38.03       58.37     36.85 o 
  -3   0   6       13.07       58.62     36.53 o 
  -2   0   6      457.44      469.60     52.21 o 
  -1   0   6      112.78      107.11     38.63 o 
   0   0   6       20.44       26.63     32.99 o 
   1   0   6      285.36      329.02     47.37 o 
   2   0   6     7277.78     7126.56    150.95 o 
   3   0   6      945.39     1003.51     69.70 o 
   4   0   6     2153.07     2316.23     93.17 o 
   5   0   6        4.03      -35.04     35.04 o 
   6   0   6      440.30      482.00     60.06 o 
   7   0   6     2104.00     2137.15    107.20 o 
   8   0   6      314.21      314.86     57.32 o 
   9   0   6      177.10      163.03     50.69 o 
  10   0   6        0.94       26.13     42.28 o 
 -15   1   6      115.61      183.85     49.49 o 
 -14   1   6       20.73       25.06     39.07 o 
 -13   1   6        2.40       13.55     40.92 o 
 -12   1   6      100.05       66.23     40.83 o 
 -11   1   6      163.76      210.55     44.88 o 
 -10   1   6       62.49       95.34     31.76 o 
  -9   1   6      239.45      294.45     37.28 o 
  -8   1   6      267.71      299.81     33.73 o 
  -7   1   6      126.93      163.64     29.46 o 
  -6   1   6      299.18      284.71     33.39 o 
  -5   1   6       37.84       67.80     24.05 o 
  -4   1   6      142.77      112.21     27.36 o 
  -3   1   6      267.50      315.01     33.59 o 
  -2   1   6      631.70      674.23     40.61 o 
  -1   1   6       19.78       84.14     26.41 o 
   0   1   6       22.50       27.40     24.40 o 
   1   1   6      109.59      133.95     25.47 o 
   2   1   6      190.54      185.85     26.84 o 
   3   1   6      265.13      330.54     39.24 o 
   4   1   6      942.34      921.38     50.01 o 
   5   1   6        0.17       26.11     28.25 o 
   6   1   6      390.83      418.63     41.23 o 
   7   1   6      790.46      884.84     54.06 o 
   8   1   6       33.05       55.05     31.86 o 
   9   1   6        0.66       18.34     30.53 o 
  10   1   6      119.26       67.31     33.74 o 
 -15   2   6       14.39       28.86     41.53 o 
 -14   2   6      391.62      378.04     56.29 o 
 -13   2   6      950.71      988.28     73.20 o 
 -12   2   6      168.30      274.02     48.50 o 
 -11   2   6       31.60       60.26     38.83 o 
 -10   2   6      962.99     1014.49     58.29 o 
  -9   2   6     1006.31      976.33     56.67 o 
  -8   2   6        1.15       15.18     27.85 o 
  -7   2   6      181.50      133.75     29.28 o 
  -6   2   6      439.05      471.10     37.65 o 
  -5   2   6      423.96      372.20     37.95 o 
  -4   2   6     2037.06     1907.12     58.41 o 
  -3   2   6      626.19      695.70     42.04 o 
  -2   2   6      110.77       69.77     26.16 o 
  -1   2   6     1256.46     1247.37     45.99 o 
   0   2   6     1049.98     1042.31     43.67 o 
   1   2   6     1326.69     1294.05     47.53 o 
   2   2   6      261.68      293.34     29.98 o 
   3   2   6        2.57        5.28     23.91 o 
   4   2   6      977.63     1023.31     57.25 o 
   5   2   6      173.41      161.32     32.27 o 
   6   2   6        9.27      -25.60     25.60 o 
   7   2   6      520.77      529.53     45.84 o 
   8   2   6        0.05      -26.88     26.88 o 
   9   2   6      483.59      517.70     48.72 o 
  10   2   6      555.55      655.83     58.95 o 
 -15   3   6      394.62      415.97     58.98 o 
 -14   3   6       53.05       19.18     38.70 o 
 -13   3   6       12.95       97.51     40.84 o 
 -12   3   6      608.14      559.31     59.43 o 
 -11   3   6        4.47        3.74     28.74 o 
 -10   3   6      294.24      379.41     40.87 o 
  -9   3   6     2182.30     2221.89     75.85 o 
  -8   3   6      139.22      198.37     35.34 o 
  -7   3   6      259.83      255.41     31.90 o 
  -6   3   6      694.54      799.25     45.31 o 
  -5   3   6     1312.52     1341.38     58.95 o 
  -4   3   6      140.00      114.33     21.47 o 
  -3   3   6      570.63      611.69     35.34 o 
  -2   3   6      288.97      292.08     29.45 o 
  -1   3   6      440.61      523.18     34.40 o 
   0   3   6       64.59       73.70     24.87 o 
   1   3   6        0.27       17.31     22.80 o 
   2   3   6      242.12      239.20     28.66 o 
   3   3   6      177.91      206.51     30.51 o 
   4   3   6        1.22       21.81     27.77 o 
   5   3   6      563.58      551.72     47.58 o 
   6   3   6      374.33      398.72     45.53 o 
   7   3   6      139.02      184.85     34.07 o 
   8   3   6        7.47       17.34     28.53 o 
   9   3   6        5.47      -16.78     27.19 o 
  10   3   6      134.61       90.46     35.09 o 
 -14   4   6       73.56      108.45     41.94 o 
 -13   4   6       18.85       67.29     41.48 o 
 -12   4   6       34.45       33.77     38.95 o 
 -11   4   6      467.90      410.09     43.95 o 
 -10   4   6       37.98       -2.86     28.91 o 
  -9   4   6      850.12      831.30     54.40 o 
  -8   4   6     1041.03     1038.39     58.13 o 
  -7   4   6       12.07        9.13     27.67 o 
  -6   4   6     2220.23     2224.69     62.19 o 
  -5   4   6     1394.79     1414.21     50.93 o 
  -4   4   6       56.74       59.71     18.10 o 
  -3   4   6       23.87      -10.34     21.82 o 
  -2   4   6      122.11      117.93     25.64 o 
  -1   4   6      175.24      200.06     28.06 o 
   0   4   6      101.92      100.85     26.02 o 
   1   4   6       89.34       49.77     23.64 o 
   2   4   6      202.06      249.94     30.86 o 
   3   4   6     3451.97     3405.51     83.79 o 
   4   4   6       91.11       72.40     21.12 o 
   5   4   6       24.02       12.19     22.55 o 
   6   4   6       35.97       26.44     26.35 o 
   7   4   6      258.16      273.04     39.71 o 
   8   4   6      233.33      205.77     38.34 o 
   9   4   6      330.36      285.80     34.69 o 
  10   4   6      138.09      102.08     37.90 o 
 -14   5   6       75.06      149.40     42.66 o 
 -13   5   6      154.97      197.91     47.61 o 
 -12   5   6      922.61      807.95     57.36 o 
 -11   5   6      183.80      235.68     39.79 o 
 -10   5   6      207.92      212.66     37.56 o 
  -9   5   6      447.14      440.78     44.57 o 
  -8   5   6       38.39       10.18     25.36 o 
  -7   5   6       13.74       -7.05     24.75 o 
  -6   5   6       27.41       17.42     22.76 o 
  -5   5   6        7.74       10.64     19.01 o 
  -4   5   6      528.68      552.47     35.38 o 
  -3   5   6      124.50      107.13     24.25 o 
  -2   5   6       31.48        8.11     16.07 o 
  -1   5   6      275.33      276.28     28.35 o 
   0   5   6      411.67      414.30     33.44 o 
   1   5   6      541.35      618.22     37.73 o 
   2   5   6      209.26      235.19     31.96 o 
   3   5   6      610.24      654.86     43.90 o 
   4   5   6      224.06      253.32     38.06 o 
   5   5   6      234.35      262.03     40.16 o 
   6   5   6       70.67      150.75     36.34 o 
   7   5   6      432.92      494.60     50.15 o 
   8   5   6       44.86       64.72     26.87 o 
   9   5   6        6.86       25.23     34.52 o 
 -14   6   6        7.68      -15.06     38.89 o 
 -13   6   6      104.58       93.29     40.10 o 
 -12   6   6      485.73      387.77     46.15 o 
 -11   6   6       14.93       16.93     30.93 o 
 -10   6   6        0.48      -12.79     25.98 o 
  -9   6   6        4.82      -16.68     25.09 o 
  -8   6   6        0.45      -23.67     23.67 o 
  -7   6   6        0.01       26.32     26.34 o 
  -6   6   6      811.45      715.11     41.50 o 
  -5   6   6      389.75      340.83     31.20 o 
  -4   6   6     4905.31     4681.78     80.31 o 
  -3   6   6      161.88      144.40     26.02 o 
  -2   6   6      115.39      138.90     26.54 o 
  -1   6   6        7.49       -8.31     22.29 o 
   0   6   6      290.66      325.74     31.50 o 
   1   6   6      555.68      616.30     37.22 o 
   2   6   6        9.44        4.25     25.03 o 
   3   6   6       46.90       73.38     27.93 o 
   4   6   6     2365.55     2341.91     74.03 o 
   5   6   6      969.28      932.79     58.48 o 
   6   6   6        4.07       17.45     30.91 o 
   7   6   6      116.36      134.87     37.88 o 
   8   6   6       29.98        3.60     29.65 o 
   9   6   6       37.25       17.86     33.13 o 
 -13   7   6      101.24      111.00     36.50 o 
 -12   7   6       87.55       42.75     30.57 o 
 -11   7   6        8.72      -11.66     26.30 o 
 -10   7   6      570.51      542.70     43.55 o 
  -9   7   6      278.07      333.31     37.02 o 
  -8   7   6     1541.51     1495.00     65.81 o 
  -7   7   6      263.77      265.70     32.07 o 
  -6   7   6     1385.48     1355.59     63.82 o 
  -5   7   6       97.06       83.84     23.20 o 
  -4   7   6      267.11      252.35     29.19 o 
  -3   7   6      243.12      207.05     23.03 o 
  -2   7   6       57.27       40.80     23.95 o 
  -1   7   6       36.52       60.39     23.88 o 
   0   7   6       89.09       80.19     25.45 o 
   1   7   6      127.38      182.08     27.49 o 
   2   7   6      120.85      153.23     29.74 o 
   3   7   6      606.54      589.51     42.26 o 
   4   7   6       64.10       76.09     28.68 o 
   5   7   6      566.31      520.96     48.45 o 
   6   7   6      675.07      734.87     55.10 o 
   7   7   6       26.96       34.94     24.83 o 
   8   7   6        0.25       -4.40     31.53 o 
   9   7   6      120.20      171.39     40.32 o 
 -13   8   6       49.07       22.59     30.42 o 
 -12   8   6      231.64      277.99     38.33 o 
 -11   8   6       30.24        2.33     28.36 o 
 -10   8   6       19.26       -2.22     20.53 o 
  -9   8   6      100.11      136.36     31.36 o 
  -8   8   6       17.80       19.52     27.16 o 
  -7   8   6      160.53      151.36     31.44 o 
  -6   8   6      127.52      138.55     29.51 o 
  -5   8   6        0.17       -1.78     20.49 o 
  -4   8   6      341.49      360.73     32.13 o 
  -3   8   6       44.66       62.83     20.54 o 
  -2   8   6       68.72       87.26     24.45 o 
  -1   8   6      390.49      417.37     33.72 o 
   0   8   6      448.45      371.56     32.71 o 
   1   8   6      208.24      174.56     28.21 o 
   2   8   6      855.39      821.40     47.71 o 
   3   8   6        9.40      -17.85     25.59 o 
   4   8   6      797.73      866.17     50.82 o 
   5   8   6      425.10      440.03     46.19 o 
   6   8   6        2.71      -10.59     29.90 o 
   7   8   6       94.93       57.76     30.21 o 
   8   8   6       46.18       65.92     36.80 o 
 -12   9   6     1451.59     1558.93     77.50 o 
 -11   9   6       46.56       35.65     29.66 o 
 -10   9   6      215.66      224.49     36.66 o 
  -9   9   6      109.93      133.18     32.87 o 
  -8   9   6        1.72        7.13     26.85 o 
  -7   9   6        1.95        2.94     23.67 o 
  -6   9   6      128.54      141.32     30.11 o 
  -5   9   6      201.23      217.14     32.25 o 
  -4   9   6      538.21      550.25     39.18 o 
  -3   9   6       61.32       74.68     24.84 o 
  -2   9   6      550.76      586.15     38.24 o 
  -1   9   6     2243.37     2292.82     59.50 o 
   0   9   6       17.66       39.49     23.11 o 
   1   9   6      118.96       81.50     25.92 o 
   2   9   6      184.35      212.39     32.56 o 
   3   9   6       98.87       91.70     29.34 o 
   4   9   6      569.16      542.85     43.18 o 
   5   9   6      521.40      510.64     49.14 o 
   6   9   6      529.11      497.98     55.61 o 
   7   9   6      314.71      364.81     45.86 o 
   8   9   6     1146.20     1184.82     71.50 o 
 -12  10   6       47.98       15.56     31.76 o 
 -11  10   6      263.65      190.10     37.37 o 
 -10  10   6       42.78        0.55     28.52 o 
  -9  10   6      217.55      264.33     37.43 o 
  -8  10   6       62.36       45.59     22.17 o 
  -7  10   6       11.48        9.05     26.91 o 
  -6  10   6       66.88       42.03     28.36 o 
  -5  10   6      129.07      103.16     28.42 o 
  -4  10   6       68.99       71.47     25.61 o 
  -3  10   6      964.77      916.08     48.24 o 
  -2  10   6      261.54      262.78     26.90 o 
  -1  10   6        3.71      -21.46     21.46 o 
   0  10   6        0.21      -21.30     22.67 o 
   1  10   6       16.31       28.48     24.89 o 
   2  10   6      168.51      165.29     32.21 o 
   3  10   6      110.23      115.92     30.16 o 
   4  10   6        3.53       62.67     28.71 o 
   5  10   6      394.75      370.34     44.98 o 
   6  10   6      471.92      487.41     46.70 o 
   7  10   6      378.78      313.79     45.43 o 
 -11  11   6       38.12        9.34     32.85 o 
 -10  11   6      191.25      227.16     41.97 o 
  -9  11   6      996.62      978.57     62.27 o 
  -8  11   6       67.75      112.58     32.47 o 
  -7  11   6      145.08      152.76     32.36 o 
  -6  11   6      221.54      263.57     36.09 o 
  -5  11   6      588.69      629.86     45.45 o 
  -4  11   6      360.57      328.07     36.76 o 
  -3  11   6       64.49      100.47     26.29 o 
  -2  11   6      585.50      617.23     46.62 o 
  -1  11   6      605.88      580.23     40.14 o 
   0  11   6       84.19       98.26     27.18 o 
   1  11   6      206.25      232.40     30.80 o 
   2  11   6      281.79      282.01     36.19 o 
   3  11   6      126.30      147.24     32.08 o 
   4  11   6      201.67      219.39     36.03 o 
   5  11   6      949.68      902.28     78.44 o 
   6  11   6       19.26      -22.33     35.84 o 
 -10  12   6        6.94      -26.84     30.09 o 
  -9  12   6        5.04       11.41     33.56 o 
  -8  12   6      303.18      292.93     44.24 o 
  -7  12   6      310.44      366.36     44.96 o 
  -6  12   6       39.52       25.29     30.88 o 
  -5  12   6      103.59       84.38     30.43 o 
  -4  12   6      427.76      462.24     41.47 o 
  -3  12   6      168.95      156.39     28.97 o 
  -2  12   6       68.85      101.20     28.08 o 
  -1  12   6       19.71       39.77     26.16 o 
   0  12   6       37.11       -2.95     24.07 o 
   1  12   6        0.20       -2.34     29.37 o 
   2  12   6      125.19      115.77     33.06 o 
   3  12   6       25.39       -2.12     30.15 o 
   4  12   6        0.73       18.83     31.29 o 
   5  12   6        2.10      -28.27     28.27 o 
   6  12   6        0.95       -5.91     52.38 o 
  -9  13   6       66.23       55.20     33.73 o 
  -8  13   6       95.96      155.55     39.81 o 
  -7  13   6       84.41      117.64     36.26 o 
  -6  13   6        8.84       29.90     31.04 o 
  -5  13   6      224.40      237.95     39.90 o 
  -4  13   6       70.21       90.94     33.77 o 
  -3  13   6        9.18       44.01     36.02 o 
  -2  13   6      575.01      536.23     49.74 o 
  -1  13   6      124.73       93.22     26.17 o 
   0  13   6       13.59        8.91     25.93 o 
   1  13   6      572.15      537.18     54.52 o 
   2  13   6       51.52       38.94     31.92 o 
   3  13   6       48.66       52.61     31.97 o 
   4  13   6       74.38       53.46     27.88 o 
  -8  14   6        0.21       38.99     39.45 o 
  -7  14   6        0.56      -21.55     33.06 o 
  -6  14   6       29.24       16.04     37.25 o 
  -5  14   6      116.09       94.70     37.56 o 
  -4  14   6        5.24       -1.46     35.70 o 
  -3  14   6      435.43      447.38     54.94 o 
  -2  14   6       75.25       98.18     40.40 o 
  -1  14   6      353.68      404.54     50.12 o 
   0  14   6       36.69       37.04     32.53 o 
   1  14   6        4.10        4.67     34.83 o 
   2  14   6        8.71       10.10     39.57 o 
   3  14   6      140.22      103.22     48.34 o 
  -6  15   6       62.40       46.12     39.97 o 
  -5  15   6      107.93      124.83     43.24 o 
  -4  15   6       25.16       40.46     39.81 o 
  -3  15   6       12.12       88.53     40.10 o 
  -2  15   6       90.21       65.35     39.52 o 
  -1  15   6      127.69      118.22     36.61 o 
   0  15   6       29.95       52.51     33.07 o 
   1  15   6      207.80      197.76     44.29 o 
 -13   1   7      826.05      744.74     69.29 o 
 -12   1   7       18.32        1.85     40.06 o 
 -11   1   7       36.97       73.25     42.74 o 
 -10   1   7     1822.58     1762.47     92.98 o 
  -9   1   7        6.48       53.78     41.19 o 
  -8   1   7      273.51      265.86     35.47 o 
  -7   1   7     1241.06     1227.96     57.22 o 
  -6   1   7     1080.69     1044.30     53.01 o 
  -5   1   7     1441.96     1291.92     57.10 o 
  -4   1   7      587.83      487.19     39.57 o 
  -3   1   7       91.62       98.40     28.58 o 
  -2   1   7      448.66      463.15     38.75 o 
  -1   1   7       85.82       96.23     28.16 o 
   0   1   7     1247.31     1189.63     55.21 o 
   1   1   7      230.67      274.57     33.59 o 
   2   1   7      513.85      415.99     50.46 o 
   3   1   7      295.65      276.91     44.44 o 
   4   1   7      761.92      731.20     62.41 o 
   5   1   7      308.88      320.81     48.12 o 
   6   1   7       79.86       88.59     39.52 o 
   7   1   7      186.75      231.43     47.37 o 
   8   1   7      703.09      888.38     73.33 o 
 -13   2   7        0.43       24.97     40.57 o 
 -12   2   7       91.09      155.14     45.97 o 
 -11   2   7        0.79       56.11     40.70 o 
 -10   2   7      653.20      581.81     52.06 o 
  -9   2   7      810.51      784.17     55.87 o 
  -8   2   7       19.79       36.10     31.25 o 
  -7   2   7      182.00      212.64     33.26 o 
  -6   2   7      456.77      388.77     40.99 o 
  -5   2   7      309.64      283.78     30.00 o 
  -4   2   7      591.35      608.70     42.07 o 
  -3   2   7      195.63      204.37     32.15 o 
  -2   2   7      158.57      164.34     30.03 o 
  -1   2   7        0.08       13.47     24.48 o 
   0   2   7       45.88       58.66     27.29 o 
   1   2   7      563.81      426.49     43.26 o 
   2   2   7      247.12      221.69     41.52 o 
   3   2   7      426.14      393.36     49.37 o 
   4   2   7      208.08      143.43     41.30 o 
   5   2   7       69.06       75.48     38.03 o 
   6   2   7       21.04       -9.15     36.82 o 
   7   2   7        0.09       42.32     36.65 o 
   8   2   7        8.45       -2.99     36.86 o 
 -13   3   7       94.54      103.81     46.98 o 
 -12   3   7       33.59       37.94     39.83 o 
 -11   3   7      159.53      180.28     46.16 o 
 -10   3   7        1.54      -28.60     28.60 o 
  -9   3   7       40.62       24.05     31.23 o 
  -8   3   7      102.90      114.76     42.17 o 
  -7   3   7     2229.61     2286.84     67.74 o 
  -6   3   7       94.56       99.44     21.55 o 
  -5   3   7      636.21      597.25     47.21 o 
  -4   3   7      333.62      314.81     35.49 o 
  -3   3   7      177.08      198.79     31.32 o 
  -2   3   7      175.91      179.71     30.77 o 
  -1   3   7     1235.68     1244.83     55.94 o 
   0   3   7       28.22       10.29     26.14 o 
   1   3   7       46.01       57.54     29.42 o 
   2   3   7       51.77       82.40     36.30 o 
   3   3   7        0.11      -13.51     33.49 o 
   4   3   7      543.29      462.88     52.03 o 
   5   3   7       69.48       77.20     36.66 o 
   6   3   7      974.97      974.85     72.49 o 
   7   3   7      553.33      676.81     65.19 o 
 -13   4   7      390.00      449.89     61.25 o 
 -12   4   7        0.53       23.82     41.28 o 
 -11   4   7      235.70      264.14     42.74 o 
 -10   4   7       11.88       24.61     32.16 o 
  -9   4   7       44.78       31.11     33.50 o 
  -8   4   7      991.55      954.59     60.55 o 
  -7   4   7      358.08      338.41     43.56 o 
  -6   4   7      312.90      287.06     38.61 o 
  -5   4   7       36.55       52.76     23.30 o 
  -4   4   7        2.50       21.55     25.70 o 
  -3   4   7       18.73       -0.34     24.56 o 
  -2   4   7       96.13       98.84     28.40 o 
  -1   4   7      445.50      362.18     36.67 o 
   0   4   7       63.91       48.47     26.66 o 
   1   4   7      244.24      225.45     37.49 o 
   2   4   7      620.85      519.91     53.83 o 
   3   4   7      285.66      326.84     48.62 o 
   4   4   7      120.92       76.22     38.42 o 
   5   4   7       17.10       26.41     34.71 o 
   6   4   7      446.85      503.04     53.17 o 
   7   4   7       59.37       61.38     34.79 o 
 -12   5   7       24.46        0.16     38.93 o 
 -11   5   7      718.67      834.11     60.09 o 
 -10   5   7       21.42       -2.24     31.78 o 
  -9   5   7      359.72      346.85     45.23 o 
  -8   5   7      311.78      269.88     40.80 o 
  -7   5   7        1.92        2.33     34.62 o 
  -6   5   7      110.99       51.77     23.86 o 
  -5   5   7        6.07       17.17     26.05 o 
  -4   5   7      586.31      547.43     42.46 o 
  -3   5   7       23.41        5.88     24.38 o 
  -2   5   7      151.62      161.15     30.07 o 
  -1   5   7      172.70       90.81     28.31 o 
   0   5   7      570.13      544.96     46.30 o 
   1   5   7       13.17       14.74     23.34 o 
   2   5   7       30.70       -7.05     26.04 o 
   3   5   7      456.05      426.36     50.35 o 
   4   5   7       26.41       11.51     35.11 o 
   5   5   7        0.13       45.56     33.34 o 
   6   5   7       31.20       -2.51     31.28 o 
   7   5   7      536.49      522.30     55.40 o 
 -12   6   7        7.40       57.33     41.18 o 
 -11   6   7      221.82      240.14     42.24 o 
 -10   6   7        9.30       32.11     30.82 o 
  -9   6   7       14.84       45.24     33.01 o 
  -8   6   7      632.87      613.74     52.50 o 
  -7   6   7      368.91      321.95     43.48 o 
  -6   6   7      249.58      260.32     34.25 o 
  -5   6   7     1321.35     1374.21     60.53 o 
  -4   6   7       59.57       88.85     19.90 o 
  -3   6   7        1.16      -21.07     21.07 o 
  -2   6   7      157.03      106.15     28.80 o 
  -1   6   7       12.54       -6.93     24.82 o 
   0   6   7      558.33      559.68     43.16 o 
   1   6   7      118.57      142.98     33.95 o 
   2   6   7      749.45      757.14     54.03 o 
   3   6   7       17.14       27.03     32.24 o 
   4   6   7      604.36      660.00     54.54 o 
   5   6   7      240.26      278.98     44.04 o 
   6   6   7       56.43       82.58     35.84 o 
   7   6   7      436.61      387.82     50.42 o 
 -12   7   7        0.28        0.67     33.53 o 
 -11   7   7        5.44       48.88     34.87 o 
 -10   7   7        0.01       61.85     36.02 o 
  -9   7   7       73.35       83.25     35.24 o 
  -8   7   7      433.73      392.51     45.88 o 
  -7   7   7        6.19       13.57     25.49 o 
  -6   7   7       53.18        3.30     24.40 o 
  -5   7   7      141.38      155.71     31.91 o 
  -4   7   7       19.70       27.03     21.66 o 
  -3   7   7      305.53      265.97     34.22 o 
  -2   7   7      462.69      472.60     40.85 o 
  -1   7   7      284.65      275.20     35.72 o 
   0   7   7       92.53       55.07     25.28 o 
   1   7   7       20.14       25.70     27.78 o 
   2   7   7      166.08      147.14     33.73 o 
   3   7   7      223.53      224.00     40.73 o 
   4   7   7      145.88      227.47     41.20 o 
   5   7   7       48.42       79.23     35.38 o 
   6   7   7       13.76        1.75     35.26 o 
 -11   8   7       80.76      128.33     37.95 o 
 -10   8   7        9.25       -0.31     31.45 o 
  -9   8   7      779.89      768.52     66.44 o 
  -8   8   7      417.79      420.89     47.68 o 
  -7   8   7      279.44      291.80     43.84 o 
  -6   8   7        0.03       17.56     28.30 o 
  -5   8   7      104.11      134.36     42.86 o 
  -4   8   7        8.01       14.15     22.01 o 
  -3   8   7       89.43       64.69     28.74 o 
  -2   8   7      418.28      448.45     41.51 o 
  -1   8   7      124.43      120.82     28.07 o 
   0   8   7      218.84      261.92     35.80 o 
   1   8   7      826.23      813.00     50.79 o 
   2   8   7      799.23      872.51     52.85 o 
   3   8   7      174.02      208.10     39.13 o 
   4   8   7      204.40      215.18     39.86 o 
   5   8   7       70.13      106.34     39.37 o 
   6   8   7        6.90       -4.35     33.41 o 
 -10   9   7       75.72       70.06     36.08 o 
  -9   9   7      182.36      218.62     42.13 o 
  -8   9   7      813.71      834.81     59.50 o 
  -7   9   7       47.95      -21.30     23.11 o 
  -6   9   7       20.91       40.04     32.49 o 
  -5   9   7        5.28      -29.09     30.06 o 
  -4   9   7      275.79      247.19     35.46 o 
  -3   9   7        0.06       15.80     24.46 o 
  -2   9   7       13.35       -8.66     23.96 o 
  -1   9   7        0.44       -5.86     24.35 o 
   0   9   7       38.35       19.25     27.36 o 
   1   9   7       19.96       12.52     27.23 o 
   2   9   7        3.98       36.25     29.69 o 
   3   9   7      612.89      526.35     50.61 o 
   4   9   7      306.79      334.34     45.01 o 
   5   9   7      154.93      177.45     41.38 o 
  -9  10   7      169.01      113.03     38.97 o 
  -8  10   7       25.72       28.00     25.74 o 
  -7  10   7        9.69        0.55     30.38 o 
  -6  10   7      751.82      727.01     56.67 o 
  -5  10   7      835.40      917.35     55.25 o 
  -4  10   7      813.54      828.03     52.56 o 
  -3  10   7      106.90       64.04     25.40 o 
  -2  10   7      313.94      339.30     35.59 o 
  -1  10   7      371.98      448.66     39.41 o 
   0  10   7        1.64       10.02     27.83 o 
   1  10   7        1.59       17.97     28.43 o 
   2  10   7       55.10       57.03     30.00 o 
   3  10   7      823.80      857.21     59.90 o 
   4  10   7       56.80       39.75     35.44 o 
  -8  11   7       26.51      -13.39     32.00 o 
  -7  11   7       93.84       72.13     35.96 o 
  -6  11   7      204.22      141.03     34.41 o 
  -5  11   7      217.00      227.90     37.32 o 
  -4  11   7       45.98       66.79     31.21 o 
  -3  11   7      129.31      128.03     24.88 o 
  -2  11   7      931.39     1020.54     52.23 o 
  -1  11   7      314.01      379.67     37.07 o 
   0  11   7       66.70       75.77     30.73 o 
   1  11   7       53.54       47.25     29.78 o 
   2  11   7       73.37       39.65     30.48 o 
   3  11   7     1077.46     1079.17     66.20 o 
  -7  12   7       11.25       17.88     31.74 o 
  -6  12   7        1.52      -29.88     29.88 o 
  -5  12   7       34.91       39.63     30.63 o 
  -4  12   7      215.49      233.65     37.84 o 
  -3  12   7      145.70      194.36     35.21 o 
  -2  12   7      274.19      283.41     35.60 o 
  -1  12   7      722.18      695.49     48.81 o 
   0  12   7       33.71       60.65     34.12 o 
   1  12   7     1055.91     1190.30     68.60 o 
   2  12   7     1108.84     1331.62     73.13 o 
  -5  13   7       94.85       35.90     34.64 o 
  -4  13   7      356.99      400.73     57.38 o 
  -3  13   7      600.38      525.79     59.61 o 
  -2  13   7      356.06      482.36     58.81 o 
  -1  13   7       62.26       62.85     34.42 o 
 -11   0   8       30.26      -15.83    103.61 o 
 -10   0   8      144.57      293.16    101.37 o 
  -9   0   8       16.33       47.49     93.94 o 
  -8   0   8      485.91      472.58    111.00 o 
  -7   0   8      338.26      375.59     75.25 o 
  -6   0   8      119.75      208.99     74.96 o 
  -5   0   8     1192.79     1076.58     90.37 o 
  -4   0   8      424.58      486.31     74.79 o 
  -3   0   8     1140.12      959.18     88.28 o 
  -2   0   8      961.53      887.09     86.02 o 
  -1   0   8      519.93      541.99     78.30 o 
   0   0   8      332.73      403.06     97.19 o 
   1   0   8      699.23      606.64    102.21 o 
   2   0   8      185.47       92.28     93.91 o 
   3   0   8       43.85      -31.95     86.50 o 
   4   0   8      211.20       36.89     90.34 o 
   5   0   8       86.30       44.53     86.42 o 
 -11   1   8      334.79      377.12     79.54 o 
 -10   1   8       48.33      140.13     68.42 o 
  -9   1   8      105.72      139.05     72.53 o 
  -8   1   8      733.17      874.92     82.84 o 
  -7   1   8      162.46       90.92     49.69 o 
  -6   1   8      418.98      401.73     49.64 o 
  -5   1   8      151.31      303.05     52.14 o 
  -4   1   8        7.05      -50.62     50.62 o 
  -3   1   8      336.46      325.66     52.49 o 
  -2   1   8       18.70       86.41     50.57 o 
  -1   1   8      299.06      280.49     52.19 o 
   0   1   8     1109.92     1119.03     78.71 o 
   1   1   8      144.60      158.45     65.06 o 
   2   1   8      259.65      172.61     66.00 o 
   3   1   8       41.28       53.93     65.24 o 
   4   1   8      137.87      118.11     66.30 o 
   5   1   8      560.73      602.06    112.69 o 
 -11   2   8      150.92      168.75     49.18 o 
 -10   2   8     1079.42     1163.84     89.38 o 
  -9   2   8      384.39      367.24     74.07 o 
  -8   2   8     1496.02     1361.93     93.08 o 
  -7   2   8      444.91      319.20     59.19 o 
  -6   2   8      112.07      171.38     43.55 o 
  -5   2   8       79.74      138.98     52.87 o 
  -4   2   8       35.41       26.54     49.97 o 
  -3   2   8      535.34      542.95     56.69 o 
  -2   2   8       90.94       81.21     50.50 o 
  -1   2   8       71.59      105.94     52.21 o 
   0   2   8       49.69       45.14     56.16 o 
   1   2   8      161.43       42.94     61.74 o 
   2   2   8      532.72      456.90     69.94 o 
   3   2   8      933.86     1034.60     83.78 o 
   4   2   8     1105.46     1268.95     88.49 o 
 -10   3   8      282.97      318.01     75.41 o 
  -9   3   8       66.31      151.46     56.98 o 
  -8   3   8      784.81      904.13     83.27 o 
  -7   3   8       34.73      -42.13     64.44 o 
  -6   3   8     1212.98     1178.26     68.92 o 
  -5   3   8      312.57      244.88     53.36 o 
  -4   3   8      169.90      171.82     51.21 o 
  -3   3   8      113.02      115.35     52.70 o 
  -2   3   8      292.92      279.59     52.82 o 
  -1   3   8      294.56      319.50     55.21 o 
   0   3   8      448.97      362.74     61.93 o 
   1   3   8       11.98      102.17     66.41 o 
   2   3   8      470.58      496.00     74.00 o 
   3   3   8       26.56      -60.17     60.17 o 
   4   3   8      166.61      150.51     66.70 o 
 -10   4   8       50.78      -51.66     51.66 o 
  -9   4   8      300.75      275.81     60.25 o 
  -8   4   8       94.26      113.70     69.40 o 
  -7   4   8      176.41      248.33     58.64 o 
  -6   4   8      678.16      501.66     69.88 o 
  -5   4   8      313.77      228.22     53.09 o 
  -4   4   8      289.28      255.28     54.19 o 
  -3   4   8      241.14      229.58     53.87 o 
  -2   4   8      417.98      369.23     55.03 o 
  -1   4   8      851.11      910.29     62.11 o 
   0   4   8     1008.98     1035.70     72.03 o 
   1   4   8      344.49      310.95     66.91 o 
   2   4   8      237.94      214.83     67.94 o 
   3   4   8      322.45      268.21     67.37 o 
   4   4   8       18.85      -37.77     60.69 o 
 -10   5   8      236.64      269.15     46.56 o 
  -9   5   8      166.87      205.89     58.04 o 
  -8   5   8      570.84      753.50     66.61 o 
  -7   5   8     1419.12     1600.40    108.89 o 
  -6   5   8      142.16       84.31     68.54 o 
  -5   5   8      487.08      559.10     55.42 o 
  -4   5   8       28.32       20.74     49.85 o 
  -3   5   8       57.31       51.31     51.13 o 
  -2   5   8       67.99       62.06     48.90 o 
  -1   5   8      197.24      148.33     55.33 o 
   0   5   8      159.77      250.53     58.34 o 
   1   5   8     1334.27     1282.81     82.66 o 
   2   5   8      763.29      550.26     65.44 o 
   3   5   8      160.32      242.22     51.40 o 
  -9   6   8      398.33      430.81     63.02 o 
  -8   6   8       55.85      154.80     55.78 o 
  -7   6   8     1736.96     1645.72    109.26 o 
  -6   6   8      110.10       83.24     66.14 o 
  -5   6   8       57.07      -58.41     58.41 o 
  -4   6   8      151.16       31.98     50.37 o 
  -3   6   8       68.56       55.47     47.80 o 
  -2   6   8       96.74        6.75     39.84 o 
  -1   6   8       22.29       10.30     48.91 o 
   0   6   8      116.52       67.32     54.45 o 
   1   6   8      630.69      739.31     74.06 o 
   2   6   8       23.08      -58.81     58.81 o 
   3   6   8      146.55      148.11     66.01 o 
  -8   7   8      486.81      534.89     64.04 o 
  -7   7   8       64.66       94.95     50.15 o 
  -6   7   8       31.84      -15.92     54.87 o 
  -5   7   8      740.57      920.64    113.20 o 
  -4   7   8      185.73      134.20     53.84 o 
  -3   7   8      228.49      147.07     52.56 o 
  -2   7   8      486.20      445.37     55.47 o 
  -1   7   8      296.83      482.50     61.23 o 
   0   7   8       91.92       25.14     55.45 o 
   1   7   8       35.06      -16.15     72.04 o 
   2   7   8      182.15       95.85     64.36 o 
  -7   8   8       41.21       47.47     52.15 o 
  -6   8   8      374.52      388.03     43.06 o 
  -5   8   8       13.78      135.74     66.36 o 
  -4   8   8      141.89      255.99     70.96 o 
  -3   8   8      657.10      675.29     64.05 o 
  -2   8   8      138.73      206.09     53.44 o 
  -1   8   8       39.82       36.35     55.14 o 
   0   8   8      229.03      277.78     57.22 o 
   1   8   8       63.91       -9.35     61.59 o 
  -6   9   8       98.01       37.84     55.62 o 
  -5   9   8      311.25      357.65     70.58 o 
  -4   9   8      151.55       89.56     66.88 o 
  -3   9   8      164.34      241.12     69.13 o 
  -2   9   8      164.92      168.66     58.48 o 
  -1   9   8      459.57      482.39     61.07 o 
   0   9   8      150.23      227.08     59.71 o 
  -5   1   9        8.82        8.08     40.83 o 
  -4   1   9      385.80      450.44     48.79 o 
  -3   1   9      540.54      559.20     50.92 o 
  -2   1   9       17.54       -3.64     45.53 o 
  -5   2   9       12.28      -54.72     54.72 o 
  -4   2   9       34.84       -8.01     39.18 o 
  -3   2   9       12.18       -1.14     39.58 o 
  -2   2   9        6.70      127.00     67.31 o 
                                                 
